# Supplementary material for: A Siamese tracker with “dynamic–static” dual-template fusion and dynamic template adaptive update
Source: Front Neurorobot. 2023 Jan 11;16:1094892. doi: 10.3389/fnbot.2022.1094892 (PMC9874110; doi:10.3389/fnbot.2022.1094892)
Supplement: Supplementary file 1 [file Table_1.XLSX]

## Sheet: D
airplane-19		basketball-17		bear-18		bicycle-13		bird-10		boat-16		book-13		bottle-10		bus-9		car-15
18.2173	0	14.4157	250	15.7567	0	11.8896	0	20.5682	0	20.3342	0	12.2652	0	11.7171	76	14.2822	0	16.133	0		0-10	326
19.1008	90	14.5716	1550	15.7582	907	12.1829	3541	17.3176	2328	18.938	78	12.4816	1201	11.7096	1625	14.0942	3371	18.1095	2813		10-11	1900	2226
18.6876	895	15.1986	0	17.6118	352	11.9321		16.4653	223	20.353	811	12.383	564	11.5709	1625	14.1651	226	17.9679	78		11-12	2567	4793
23.286	712	14.5798		17.8974	20	12.0348		16.1687	114	20.5275	106	12.5986		11.4036	986	13.7493	3092	18.5396	20		12-13	2857	7650
21.5354	175	14.4314	1340	17.9867	2	11.965	3422	18.8184	638	20.4723	16	12.5507	634	11.816	634	13.8141	2001	18.5936	284		13-14	2558	10208
21.4502	28	15.2087	204	16.8565		11.9954	119	19.1973	871	18.1691		12.4239	554	11.7362	5	14.445		18.7442	1180		14-15	2470	12678
26.3283	1	14.0219	124	17.3391		12.0194	0	19.5991	819	19.8849		12.3608	3	11.5259		14.5304	53	17.6998	1329			12678
18.5267	0	13.9824		19.0314		12.1234	49	18.4861		22.3383		12.7703		11.5444		15.0619		18.8334
19.292		13.9612	861	17.7187		12.3687	1609	17.7484	4	20.9184		12.565	0	11.826		15.2984	0	17.5275	77		15-20	5154
17.6268	1	14.1454	287	17.3458	12	12.1286	1764	16.4608	18	20.6922	0	12.451	4	11.4565		14.2437	7	18.0294			0-20	17832
20.3189	4	14.161	192	15.7026	165	12.5313		19.4174	524	19.7776	0	12.5128		11.7212		14.0408		18.3999	0		19-20	500左右
16.5527	1	14.4914		17.4803	730	12.5486	118	19.1045	199	19.4631	78	12.7931		12.1264		13.9586		16.6962	6
21.1102	0	13.857	0	16.909	35	11.6436		20.5285		20.851		12.0934		11.731		14.035		18.7636
25.0645	1	13.7879		15.9198	0	11.6632		20.2075	169	21.1001		12.2677		12.0539		14.4056	0	17.2682	210
28.0838	0	13.6619		18.1037	1	11.5855		20.2381		20.3719		11.8735		11.6364		14.6471		17.1393
28.2452	1	13.873		18.1065	11	11.6595		20.6211		20.3865		12.0915		11.4989		14.4961		16.7479
28.4501		12.8358		16.9068		12.3695		19.8161		22.994		12.3734		11.5487		14.6591		16.5859
28.6916	376	12.8715		18.5305	235	11.7514		22.5502	210	22.9154	541	12.4786		11.6016		14.0648		20.5655
23.5026	188	12.8365		16.5039	155	11.5375		22.4323	182	21.8608	319	12.3983		11.2469		14.096		20.2733
30.9349		12.613		16.6833		11.6903		17.981		22.171		12.721		11.8329		13.6135		19.7869
31.5954		12.5064		18.2767		11.4843		17.1091		20.004		12.4588		11.7861		13.6373		19.2331
29.173	29	12.2414		18.0215	86	11.9191		18.0802		20.0839		12.3746		11.6507		14.5803		19.8434
38.6634		11.905		18.1409		11.4484		18.4043		21.0495		12.4178		11.8376		14.6708		21.6213
27.1556		11.992		18.3292		11.5315		17.6991		18.203		12.3203		11.8086		13.9405		16.729
28.7551		12.2297		17.574		11.4323		23.1176		29.8282		12.2569		12.0156		14.0267		16.5917
24.7237		12.2093		19.3477		11.3581		24.841		22.2564		12.2531		11.8311		13.8099		18.1443
23.8603		12.3245		17.6516		11.9872		19.4975		18.4581		12.0642		11.6949		13.9812		17.2572
26.4041		12.9073		17.2447		11.3463		19.8054		28.966		12.1515		11.6857		13.913		17.2367
37.034		13.6033		20.6689		11.1424		19.2782		17.708		12.5926		11.7396		14.4618		18.1379
23.8314		13.3018		16.4446		11.74		18.9172		24.641		12.2642		11.7326		14.5246		18.878
23.6061		11.9283		17.9869		11.6811		20.008		25.3091		12.3838		11.9731		14.5355		16.5105
33.8195		11.7375		19.0836		11.6052		20.7594		24.8289		12.2429		11.741		14.0694		18.509
33.8841		11.5616		18.3453		11.4765		16.607		28.3512		12.5801		11.4507		14.1179		19.3347
32.1159		14.218		18.2074		11.8005		27.9516		23.566		12.5549		11.4191		13.8577		19.3285
31.0926		13.5385		17.2024		12.2559		28.0755		27.0516		12.4308		11.5483		13.7031		17.4796
22.1637		13.6881		21.1125		11.8223		17.2622		21.5025		12.4528		11.5264		13.7758		17.9444
25.9575		13.4107		19.8568		12.2363		25.9457		23.108		12.8993		11.5994		13.4905		15.377
30.6457		14.0227		19.0689		12.1633		25.0091		26.9775		12.4399		11.6719		13.9083		16.1454
27.3141		13.3719		18.1297		12.3237		23.3179		24.2394		12.8182		11.6337		13.9186		19.5573
28.4629		13.3606		18.1791		12.3941		22.0755		24.7469		12.3902		11.6649		13.9225		19.9482
29.5962		14.612		20.5495		12.0153		20.9404		24.6093		12.6727		11.7661		14.2285		18.2488
20.7491		13.9935		17.1355		11.8003		22.4986		22.5171		13.0382		11.6443		14.402		17.988
21.2912		14.1595		20.8437		11.5905		19.2421		24.271		12.4252		11.6437		14.435		18.8377
22.996		13.5107		19.8232		11.7547		18.2549		23.2191		12.4863		11.8105		14.3655		16.8372
24.139		12.5681		17.714		11.9973		21.8209		23.0039		12.5867		11.7625		14.4398		15.0062
30.3194		12.6475		18.0999		12.0361		19.2095		22.9976		12.3332		11.703		14.2737		14.7948
28.3293		12.5309		16.3212		11.5125		18.9715		22.7336		12.5219		11.5302		14.3254		14.5999
26.2514		12.4152		17.6075		11.9719		19.5043		24.4632		12.2048		11.4326		14.0108		14.8875
33.4291		12.3342		17.3939		11.1646		22.9698		23.0708		12.5419		11.4789		14.1478		18.6132
32.9244		12.1784		15.9013		11.247		21.8624		22.9375		12.5402		11.5861		13.7019		17.5199
35.1712		11.7047		15.8125		11.4626		17.1107		22.0692		12.3059		11.5511		13.5597		16.1173
36.425		13.2475		15.5168		11.341		18.9312		23.4962		12.1931		11.3441		14.342		15.7453
36.7588		13.2485		17.5599		12.139		19.3356		22.8428		12.683		11.4654		14.3015		15.5176
23.0733		14.6483		16.6154		12.3485		18.2764		23.5878		12.9333		11.6829		12.778		16.1579
29.4681		14.7459		15.8659		11.7224		16.8262		23.6565		12.8127		11.5118		13.0328		14.368
29.7182		14.7547		15.1228		11.6797		17.2497		25.0047		12.3703		11.5484		12.9486		16.2725
30.1291		13.9649		16.0833		12.1828		18.3477		23.2031		12.6116		11.3237		13.0173		15.205
29.6438		13.3211		17.1078		11.7045		17.0013		23.1528		12.7467		11.457		13.4527		15.1214
25.4896		13.4444		14.144		12.0764		17.067		23.522		13.0616		11.4736		13.398		15.6192
25.9715		13.2025		16.2605		12.0359		17.0068		21.9891		12.6553		11.4036		13.7891		16.4431
28.9705		14.163		15.6823		11.7268		15.4662		22.9131		12.4156		11.6554		13.912		15.2185
31.0787		14.3617		14.8698		11.8962		14.8297		22.7825		12.7064		11.6109		12.9443		16.0423
32.1579		14.7841		14.6928		12.0581		14.1935		22.2936		12.8282		11.6003		13.039		18.2384
34.2519		14.1496		15.2311		12.0119		17.109		22.3549		13.0213		11.5023		13.4134		17.9545
28.4904		14.4641		14.6167		12.5016		16.4589		21.9064		12.4051		11.4574		13.4621		15.6322
25.5726		14.4999		15.3782		12.2552		16.8573		21.8474		12.288		12.0349		13.7069		15.1961
24.8174		13.801		14.8207		12.2553		17.6394		20.8663		12.4844		11.7705		13.8555		17.8681
33.2291		13.3066		15.8015		12.2302		17.2683		23.0052		12.1105		11.8609		13.6984		15.928
32.3432		12.9803		14.7365		12.4121		17.5145		20.8108		12.7089		11.7887		13.8863		17.2136
32.7358		12.2035		15.125		12.4108		20.1631		19.495		13.1661		11.5972		14.4419		17.4907
34.7439		14.5371		15.9771		12.6852		19.9023		20.7891		12.7164		11.4935		14.2269		17.0048
36.2156		14.891		14.0285		13.2623		17.3444		21.6935		12.4626		11.5554		14.874		16.06
35.4055		13.8696		15.7392		13.23		17.2131		18.7244		12.5964		11.3151		14.9147		17.5305
29.7874		12.598		15.2046		14.3278		17.0776		21.1659		12.0944		11.0979		13.833		17.0659
31.6305		13.2933		16.3682		13.8193		16.0905		19.833		12.2263		11.0745		14.0356		16.5655
31.2048		13.4134		16.447		13.8308		14.6446		20.3092		12.6268		11.1519		13.9053		16.2518
32.1947		12.8707		12.8357		13.1614		14.7804		19.9039		12.552		11.0369		14.1873		15.8843
33.5752		12.2383		16.1933		12.9577		12.7749		20.522		12.8441		10.9505		14.5091		17.8788
35.0385		12.0931		17.3206		12.7131		13.7089		20.0377		12.8802		10.8688		14.3381		16.6167
34.8029		12.1292		15.4684		13.667		13.8128		20.277		13.1189		10.9817		14.875		17.1115
31.2049		12.1973		17.6821		12.027		13.554		19.7014		12.9114		11.0647		14.9269		15.6834
38.1356		11.987		17.775		12.6021		14.357		21.1384		12.9345		11.0619		14.4934		15.8309
30.9825		11.6016		14.3342		12.7701		13.9321		23.2619		12.8424		11.1407		14.7714		16.4556
19.3599		11.5644		15.5129		12.8323		14.1074		21.3763		12.4904		11.3525		13.8871		17.607
31.5997		11.5576		13.8865		12.5613		14.188		22.8897		12.7892		11.098		14.0903		15.6654
32.3869		12.6956		15.4787		12.8335		14.4603		21.6924		12.4124		11.3536		14.517		16.7167
35.071		11.791		15.7888		12.2761		16.1127		22.3398		12.6807		11.2561		14.5664		16.4982
31.4644		12.3891		16.1339		12.5035		15.4827		20.8686		12.5459		11.3566		13.7098		16.7392
34.5784		12.2939		18.8425		11.8796		16.3273		21.8315		12.7739		11.198		13.8471		17.5507
34.5722		12.1739		18.2997		12.4856		14.7073		22.2958		12.9314		11.1211		14.1146		18.754
30.5325		13.0021		16.9108		12.8047		16.455		23.0065		12.6343		11.0236		14.1565		18.7342
24.2237		13.0014		20.12		11.9785		16.7916		22.5539		13.1486		11.2912		14.0372		17.9871
23.7199		12.5808		17.363		12.5018		16.6315		23.2183		12.9564		11.0557		14.169		17.8793
32.7846		12.8212		16.8462		12.2758		17.0917		25.2865		12.9822		10.9617		13.9664		17.1691
34.6348		12.8371		15.4426		12.2792		22.1415		26.2017		12.4527		11.4114		13.9441		16.6146
28		13.2572		20.2889		12.6722		20.3963		22.0632		12.3649		11.1842		13.1461		16.5618
37.9548		13.1454		13.8242		12.9493		20.234		23.8271		12.9103		11.1574		13.1871		15.7217
31.4979		12.6038		15.5016		13.1546		15.9613		23.7367		13.2246		11.0468		13.591		17.2607
32.6958		12.7056		16.7573		13.2798		16.17		22.3215		13.1074		11.0707		13.4642		16.021
29.7629		15.1027		16.2524		12.7847		14.567		22.1891		12.9522		10.9882		13.3471		15.4905
32.5341		14.9129		22.7528		12.1739		17.1386		23.4366		12.742		10.9736		13.3754		15.2396
32.4898		14.8536		18.7278		13.2724		14.1155		22.9008		12.4489		10.9964		14.0359		16.0221
30.6909		15.7939		24.2793		12.3756		14.685		23.6273		12.2904		11.0208		14.1024		17.0818
34.1931		14.9438		21.7698		13.0216		18.0901		21.1849		12.5001		11.0206		14.2137		17.8083
34.4232		15.1472		18.2763		13.1219		18.1596		20.9776		12.909		10.6975		14.5985		16.8989
32.3333		14.9643		18.6638		12.4891		16.5948		20.3434		13.2226		10.7954		14.4253		17.2839
29.1308		14.9769		19.7146		12.8024		17.1846		18.7322		12.8145		10.9946		14.4366		15.9444
26.4038		14.6541		21.2189		12.6374		17.4376		19.8113		12.3289		11.0764		13.9424		16.5508
28.9026		14.9594		22.272		12.1162		13.6396		19.7159		12.129		11.0725		13.6335		16.112
34.1558		14.9743		22.497		12.1815		14.7879		20.2628		12.4685		11.2969		13.4975		15.275
30.1351		14.3232		17.0545		12.1296		13.3788		21.1921		12.4476		11.0485		13.8129		16.2999
30.4748		14.3818		18.0216		12.4777		15.0071		20.6875		12.4503		11.3035		14.113		16.0075
36.8945		14.6694		14.9483		12.2912		14.2363		21.365		12.0713		11.0188		14.0705		16.1833
35.7417		14.0522		17.4352		12.7926		13.7962		21.0646		12.062		11.251		14.5868		15.9862
28.2436		14.1153		16.4883		11.966		14.5721		22.2137		12.2778		11.2937		14.3547		15.7898
28.0806		13.652		17.0401		12.5059		14.5678		21.6172		12.3106		10.9975		13.215		16.8816
28.0213		13.5278		19.3402		12.6219		14.5623		21.7279		12.3982		11.2935		13.4908		18.6343
27.8294		13.7311		19.4801		12.1706		15.3274		23.167		12.6019		11.497		14.0504		19.1787
28.5978		14.2064		16.661		12.4836		15.1735		22.7147		12.4081		11.4738		14.0002		15.8221
40.3339		13.494		16.8628		13.0431		14.8733		21.9929		12.4507		11.526		14.0192		17.8119
30.7782		13.3471		16.0141		12.6043		15.0903		22.1775		12.4637		11.7157		14.0148		18.2964
25.7733		12.9695		19.0195		13.2809		14.983		26.945		12.6084		11.6608		13.6521		16.6247
24.1697		13.3715		16.4395		12.5204		15.0903		26.8234		12.0358		11.7237		13.5243		15.0012
29.9536		14.5663		16.6486		12.8308		12.4516		27.988		12.0782		11.6639		14.2018		15.2811
29.0999		14.6314		18.2046		12.8748		12.2592		26.3987		12.5919		11.7271		14.1604		16.0701
44.0124		14.0212		15.2227		12.7722		12.2269		25.3185		12.1931		11.6918		13.0796		15.5254
40.6799		14.5379		15.8482		12.8641		14.0783		28.8557		12.0492		11.0106		13.7399		15.9358
34.2338		14.7729		17.6851		13.2501		14.1462		26.5789		12.4689		10.9122		13.0161		14.7594
36.9388		14.0178		15.4975		13.4289		13.9253		23.8716		12.4118		11.3061		12.9894		15.2086
38.1788		13.8302		15.4753		12.6367		14.6619		24.8443		12.8349		11.342		14.1305		15.1276
40.2956		13.8352		15.9822		12.7558		14.436		26.1995		12.953		11.1489		14.0199		16.5375
30.5423		13.9223		14.9258		12.3407		15.0169		24.8612		12.8343		11.4002		13.6343		16.6197
31.8154		13.9682		17.8372		12.1059		15.41		26.4513		13.0326		11.075		13.6664		15.8974
33.2813		14.3674		17.2569		11.5838		15.9124		27.8672		13.3722		11.0686		14.0544		16.7617
35.4017		14.2511		15.043		12.3192		14.8793		28.6052		12.8231		11.1611		13.9224		15.8299
36.5147		14.7448		16.2635		11.8465		13.2162		28.9525		13.1299		11.0713		14.3728		16.0637
26.6603		14.2067		15.3807		11.8714		12.8529		27.7455		13.0979		11.1347		14.3895		14.7317
27.4331		13.9739		16.4553		11.6625		13.228		26.28		13.4423		11.319		13.325		14.8019
26.5507		13.2683		15.8851		11.1165		12.7797		27.8587		13.2372		11.1988		13.2619		15.4222
28.4484		14.0158		16.4882		11.3008		12.6271		27.6457		12.9778		11.3366		14.3558		15.4439
26.0675		14.1364		18.8		11.6347		12.6655		25.3397		12.5734		11.16		14.1599		14.4114
28.1692		12.8316		18.1177		11.5509		12.2584		23.896		12.3556		11.3234		14.2602		16.8251
27.1465		13.6428		19.4119		11.7408		12.1153		23.8742		12.5527		11.3056		14.266		15.6012
26.777		13.6309		17.6416		11.7474		12.3727		23.9801		12.558		11.4566		14.141		14.5472
22.641		13.8186		17.3855		11.4412		13.2218		24.8184		12.558		11.1505		14.1225		14.8103
26.2337		13.5189		16.152		11.7604		13.136		25.0473		12.6793		11.2285		13.651		14.3822
26.7762		13.6846		16.2912		11.6853		13.1844		23.3203		12.8831		11.1067		13.8317		16.2757
27.7448		13.8149		16.4047		11.7518		12.8792		25.5077		12.9816		10.9587		13.5427		16.7585
25.1463		13.7063		15.6276		11.6854		13.1863		24.9502		13.0481		11.1145		13.4555		19.153
19.3495		13.6147		17.2687		11.74		13.1467		25.6511		13.0961		10.9953		14.0504		16.4025
19.9035		13.6069		18.4602		11.6611		11.7169		24.1826		13.2359		10.926		13.9289		17.9648
21.7865		13.1555		14.9176		11.443		11.6026		25.6949		13.1101		11.2115		13.9157		18.173
19.5351		12.5305		15.5297		11.6719		14.4747		25.2873		12.9437		11.1577		13.9169		17.4085
22.5664		12.459		15.3942		11.5177		13.7422		24.5882		12.4202		11.378		13.5256		17.3404
24.9709		12.4052		15.0724		11.547		14.5416		23.9029		13.4518		11.2433		13.4739		16.9057
27.3686		12.3906		17.7749		11.6126		12.2677		28.6948		13.2341		11.3751		13.9768		17.2951
35.3633		12.1936		16.4511		11.8106		12.4172		27.0649		12.981		12.1546		13.7604		19.4479
41.668		12.111		17.3327		11.4886		17.0313		24.2895		13.1138		11.7543		13.6433		19.4271
39.1023		12.3444		15.1563		11.5242		13.0001		27.3991		13.0192		11.3326		13.5889		17.7006
50.5827		11.5899		15.3832		11.55		13.2916		26.6954		12.9331		11.0808		13.6171		17.5661
52.715		11.4621		18.0262		11.5346		17.6213		24.5881		12.7063		10.8058		13.7023		17.3069
49.3264		11.1838		15.88		12.1506		15.5904		26.1288		12.79		11.1227		13.5633		17.4377
33.0426		13.8856		15.9387		11.7754		15.5081		25.4294		13.228		11.1395		13.5167		19.0764
30.7746		13.8903		16.4083		12.5078		13.0357		25.2726		13.2082		11.1045		13.6674		19.1367
37.8047		14.1358		16.7669		12.5646		13.1396		25.2434		13.4185		11.4364		13.6112		19.1088
31.9866		13.8946		16.0482		12.4094		13.6628		23.6937		13.1571		11.13		13.8307		18.4396
31.7672		13.7294		16.057		13.1623		13.6871		25.1748		13.0902		10.8478		13.33		19.9756
31.4462		13.7117		16.6982		13.7416		14.3526		26.0817		13.8992		10.7502		13.9863		19.2517
26.1688		14.135		16.696		13.9728		14.8149		23.4814		13.3845		10.9449		14.4406		20.0455
33.5287		13.8284		16.4804		12.995		16.8798		25.5057		13.3569		10.9858		14.8439		19.5954
31.5038		13.8905		16.294		13.1425		16.5146		26.0432		13.1604		10.8537		14.6277		17.3252
35.4198		13.4354		15.5809		13.2834		17.0539		25.1702		13.5063		11.0137		14.794		18.876
35.8501		13.1684		17.9458		13.1841		14.57		25.3779		12.8776		10.7297		14.8804		16.3287
33.6498		13.2895		15.4139		13.0885		15.0299		23.3919		12.8513		10.7055		14.3696		18.3413
39.2414		12.6782		14.0188		13.5058		15.02		24.4412		12.8129		10.7572		14.3761		19.4568
44.3711		12.492		13.8028		13.0896		20.2048		25.4125		12.7984		10.7322		14.5312		18.0304
48.7883		12.4789		14.7689		13.4854		18.84		23.8708		12.6654		10.7787		14.8756		18.6982
49.5742		12.6599		15.2689		13.5818		19.5115		22.9099		12.7868		10.9125		13.8026		18.5684
44.9188		12.4507		14.9836		13.5606		22.8867		22.8583		13.0032		10.9256		14.2859		17.6966
41.2158		12.257		15.6697		13.1804		17.9414		23.6804		12.7087		11.0445		14.0056		17.2422
46.4621		12.2923		14.0549		12.3775		17.5571		23.9432		13.5364		10.853		13.9375		17.0345
42.4912		12.5884		13.9364		13.3091		18.7569		23.6658		12.3853		10.8523		14.3272		16.1065
44.5171		11.7292		14.2038		13.2458		17.469		24.0593		12.4068		10.6915		14.2398		19.2401
41.1866		11.5778		14.3083		12.9104		17.8534		23.5767		13.1361		10.8484		13.5305		18.8729
38.5552		12.0567		14.6561		13.4454		16.6348		24.1549		12.7611		10.9393		13.7397		18.346
35.442		11.8286		15.4648		13.0903		17.825		23.8498		12.7011		10.808		14.6172		20.4122
38.9847		11.8542		16.9583		12.803		17.5814		23.9886		12.6299		10.8495		14.6322		16.8994
40.0061		11.7149		16.2851		12.7172		19.5166		23.7604		12.7324		10.8117		14.1292		21.7716
36.5103		11.352		15.8286		12.7334		18.7319		22.7651		12.563		10.6451		14.0635		17.5608
37.579		11.2771		16.3939		13.134		18.278		24.9946		12.8542		10.6584		14.0664		17.2394
38.2075		11.4679		17.7418		12.8908		15.7544		25.5502		12.9419		10.4055		14.1876		19.6024
30.7409		11.2698		16.8053		13.3274		18.3871		24.0479		12.4208		10.6744		13.5764		18.2228
32.2865		11.3408		16.3988		12.595		17.4774		25.3674		12.0212		10.5896		13.6527		19.3451
28.9033		11.2911		17.1965		12.5769		16.8054		25.4153		12.0575		10.7154		14.0141		19.1553
33.3271		11.7863		16.4824		12.0649		21.1244		25.2813		12.4618		10.7252		14.0819		21.1482
36.4134		11.6309		15.5395		12.7736		22.2045		27.0238		11.8619		10.6686		14.1766		21.082
28.3639		11.6146		16.577		12.2575		17.5141		26.1555		12.3012		10.7697		14.2528		18.4545
29.3469		11.0739		16.7079		12.0371		19.927		25.5587		12.3878		10.8395		14.3294		16.8659
25.5973		11.143		15.5799		12.2475		20.4339		25.8079		12.4756		10.6636		14.2399		18.8662
27.5353		11.1314		17.7006		12.0616		20.7716		27.7876		13.083		10.5477		14.2134		17.5827
24.0939		11.2871		19.9122		12.1453		15.4549		25.2973		12.6406		10.6355		14.2695		18.546
30.8772		11.4725		18.5459		12.1595		15.5716		26.7759		13.3412		10.7386		14.0601		18.9629
27.6332		11.4527		18.1646		12.3179		15.7622		25.8694		12.8016		10.8269		14.0457		19.0983
35.8712		11.5651		18.4446		12.2446		15.8771		26.1118		13.1207		10.7758		13.8508		17.9514
31.9519		11.2247		16.1674		11.6485		15.2682		24.7927		12.541		10.5934		14.229		18.5738
32.6887		11.5078		17.5719		12.0849		15.4439		28.2307		12.4859		10.6704		13.6706		18.2769
30.6362		11.3659		16.0934		11.7383		14.7097		26.6979		13.0453		10.5711		13.5596		19.4602
32.2806		10.9186		15.4855		11.8738		17.748		27.7814		13.0053		10.6689		13.7285		19.5676
35.9208		10.987		16.4048		12.2961		19.0086		26.582		13.5472		10.6253		13.8092		20.1994
31.2779		10.982		16.6941		12.4172		16.8287		28.5277		13.3865		10.6087		13.8067		17.3296
35.1949		10.685		17.2101		12.5454		16.7354		26.9608		12.6793		10.4859		13.6618		16.8918
28.5258		10.4296		19.2651		12.1017		17.1151		26.812		13.8223		10.2845		14.5073		17.0706
28.0164		10.3778		16.3955		12.0373		15.8811		24.6243		13.4714		10.4113		14.59		16.7188
34.1418		11.3983		16.541		13.0718		15.4238		23.642		13.276		10.6188		13.8352		16.9698
36.4066		11.0001		14.9968		12.1089		15.1716		27.3442		13.0597		10.731		14.1195		15.492
36.5948		10.3041		15.4412		12.2621		15.3115		26.9777		13.2595		10.9284		13.9495		15.655
36.7587		10.2965		15.8521		12.309		14.9927		26.4368		13.0244		10.885		14.1127		16.1345
47.6686		10.5732		16.9086		12.1367		14.7338		24.9141		13.0925		10.8522		14.4337		15.8548
46.5791		10.6291		16.155		12.4587		15.2943		24.59		13.6273		10.8586		14.3988		14.8391
41.7459		10.6179		14.7469		12.2837		15.4253		24.2057		13.3965		10.7363		14.404		15.4982
27.7065		10.3067		14.4813		12.4834		15.5183		22.7025		13.1909		10.673		14.2053		16.7819
29.3682		10.7452		18.0713		12.0135		14.8275		22.0065		13.2167		10.7087		14.0717		15.8814
33.6026		10.5812		16.9877		11.9237		14.9059		22.7934		12.9211		10.8069		14.1655		15.7721
36.3343		9.85337		19.9186		12.3764		15.0511		21.7977		12.5121		10.6914		13.7588		17.6821
36.4166		10.5662		16.9397		12.4509		15.3245		21.2468		13.6484		10.7017		13.7456		16.9205
27.7844		10.1075		17.3842		12.742		16.0945		21.4443		12.9194		10.8806		14.1959		16.8151
26.1968		10.1378		16.0833		12.3973		16.3084		24.8067		13.0907		10.8889		14.3007		16.8036
34.1433		10.2636		16.5828		12.4464		14.6713		23.9947		13.7318		10.7918		14.4744		17.4947
40.6513		10.095		16.944		12.689		14.3523		23.0572		13.4595		10.8317		14.2187		18.635
42.2014		10.0938		17.3427		11.9303		14.5824		22.2535		13.6603		10.8046		14.039		16.7461
43.0104		9.77265		16.9195		11.875		17.776		22.0432		14.5926		10.6526		14.1623		17.1504
28.6867		10.0186		16.8001		11.6122		16.0016		24.1855		13.7343		10.6511		14.474		17.0654
30.8098		10.0186		16.5994		11.7104		16.3365		24.3964		13.9075		10.7505		14.486		17.38
34.3082		9.91789		15.9971		12.6487		13.7273		23.5851		13.7355		10.8725		15.2281		16.1011
34.754		10.571		14.2268		12.1482		14.1677		22.8347		14.115		10.7952		15.1339		16.9737
33.5786		10.456		15.6939		12.7054		13.7956		24.3961		13.6286		10.6284		14.7644		15.7203
34.1525		10.1425		15.4826		11.781		14.6356		22.1297		13.4898		10.7806		14.893		16.9649
36.001		10.7978		14.9925		11.8121		14.7894		21.903		13.4443		10.8263		13.7182		17.5473
31.0089		10.6883		16.8601		11.5952		15.1464		23.0427		13.6876		10.6132		13.7316		19.036
35.1552		10.6242		17.6558		11.7603		13.7132		25.6439		13.7505		10.5556		14.2417		16.5953
26.9012		11.0167		18.0826		11.8789		13.2606		21.9026		13.1059		10.5698		14.0875		17.5673
34.4149		10.5092		17.5414		12.4252		13.2391		22.6154		13.2553		10.5917		14.6328		16.8508
34.6384		10.5356		17.3929		12.5304		15.0109		22.3295		13.0368		10.5162		14.5897		17.5309
28.5645		10.4518		16.5706		12.6175		16.8817		21.8733		13.4307		10.6172		13.7591		17.6116
34.9489		10.3226		17.4108		12.1551		16.3702		24.4429		12.5307		10.573		13.7437		17.2609
34.0662		10.225		17.0108		13.4341		16.9486		21.7405		12.8748		10.6231		13.3063		15.7884
23.9525		10.2882		18.8838		12.7634		15.2202		22.1698		13.2506		10.5897		13.2273		16.5849
24.2699		10.6109		20.3085		12.1838		14.6318		24.576		13.1771		10.5824		13.8866		18.5384
23.9841		10.5077		18.1438		12.6692		15.8344		23.565		13.2697		10.6151		14.0293		20.6256
23.7775		10.596		17.8805		12.3665		17.0235		22.5672		13.128		10.5525		14.0327		19.3941
25.046		9.87672		16.4391		11.8943		16.6598		21.8823		13.1106		10.5195		13.8732		16.9773
25.0163		10.5317		14.7348		12.0147		14.3658		22.4941		13.1794		10.7394		14.6921		16.5215
22.8019		10.5418		14.9009		11.8952		13.3947		20.0608		12.9941		10.7781		14.358		17.3554
21.0425		10.5585		14.5312		12.2725		14.9848		20.5978		12.9319		10.6968		14.2886		16.0833
21.4326		10.2497		14.6272		12.1995		17.2686		20.4968		13.0483		10.8136		14.2494		16.523
25.3579		10.1835		14.9466		12.621		17.4336		22.1342		12.7406		10.7243		12.9257		16.6697
21.661		9.97493		15.0984		12.4487		15.0379		19.7687		12.7862		10.6702		13.0903		16.3602
22.9224		10.3338		14.5949		12.6505		21.6179		21.3962		12.6647		10.7145		13.3154		16.1104
35.1084		10.3491		16.5504		12.7115		21.0382		21.1949		12.628		10.7017		13.239		16.2253
28.5356		10.1873		14.8259		12.8175		17.7464		21.8171		12.6441		10.8765		13.257		16.295
37.966		10.2101		16.5248		12.4318		14.5878		19.6318		12.9938		10.924		13.3187		15.2714
31.8689		10.3625		16.9131		12.3487		14.8454		19.2498		12.7828		10.9726		14.1654		14.796
34.4887		10.3322		16.2129		13.2176		16.2424		21.8187		12.8996		10.969		13.9899		15.0645
19.0269		10.3573		14.7673		12.3114		16.4857		21.6045		12.9264		10.9918		13.2927		15.9561
32.1872		10.456		16.3395		12.0305		16.3709		22.6723		12.9535		10.8202		13.4524		17.6561
25.9435		10.4143		18.3777		12.5759		13.5356		26.6152		13.1428		10.7183		13.5727		16.494
26.4071		10.107		16.0424		12.0396		13.6599		30.0125		13.0673		10.851		13.3529		17.2755
28.4475		10.4028		16.1022		12.4124		13.3646		23.8822		12.5003		10.7037		13.8371		17.3208
25.551		10.3543		14.1718		12.252		17.2325		26.2864		12.5256		10.8243		13.4189		17.2752
24.1701		10.1087		18.3079		12.2507		19.0151		27.2046		12.9529		10.6342		12.803		16.7728
29.3488		10.3437		15.5861		12.0685		21.587		26.8357		13.0045		10.8477		12.9712		17.8959
37.0182		10.3116		17.4382		12.2561		17.3305		25.1192		12.7985		10.9956		12.9291		16.3497
39.8891		10.4341		18.6494		12.2753		16.7911		24.1326		12.6448		11.0245		12.9131		18.3421
44.8014		10.1245		18.5422		12.599		16.7189		24.844		12.4439		10.9961		13.1749		18.2029
24.503		9.87451		15.4058		12.5329		17.6669		25.5316		12.5986		10.9887		13.1004		17.8088
31.3709		9.83379		15.3893		12.7373		17.4905		23.4809		12.9336		10.9805		12.8843		16.4541
28.9668		9.60114		15.1113		12.0513		28.7206		23.6119		12.9789		11.0099		12.7354		16.5043
26.5204		10.0428		15.3042		12.2514		27.8126		22.3212		12.944		10.874		13.4505		15.6378
26.4172		10.0789		15.0128		12.1779		28.5423		22.2728		13.2		10.8659		13.4446		17.1837
35.5584		9.865		14.3704		11.6679		16.2124		22.4525		13.3554		10.8342		13.9565		16
29.2555		10.2016		13.9228		12.1286		14.9668		24.1106		13.1804		10.753		13.8538		18.1372
24.6779		10.3014		14.0018		12.8663		14.7349		22.5563		13.3249		10.7032		13.3146		17.4312
38.6427		9.91329		12.9305		12.7725		16.4322		21.9361		12.8365		10.7135		13.2251		18.7378
23.2645		9.59882		11.9813		12.5938		17.7905		26.2754		13.2273		10.7586		13.2563		18.8905
21.9259		9.61798		13.4666		12.8425		18.0882		23.6412		13.1824		10.7292		13.1737		17.2536
31.0121		9.64064		13.287		12.5674		16.3723		20.7259		12.9853		10.8061		13.5174		17.0766
38.8787		9.758		13.4784		12.5025		16.1327		21.9553		12.764		10.805		13.7687		16.0746
31.6792		9.76663		14.4193		13.0561		16.1009		21.9291		12.7018		10.7149		13.4541		15.8593
32.3		9.72995		15.0335		12.6493		18.6167		24.3334		12.7233		10.8514		14.0861		16.4835
28.8947		9.80885		12.6676		11.7908		17.0377		22.2491		12.7137		10.8401		13.7661		17.2205
25.0334		9.6866		12.134		12.4757		16.6668		21.3998		12.5554		10.9627		13.9865		15.7517
34.8901		9.67421		13.231		12.483		21.1546		22.8312		12.8385		10.8245		13.9087		15.6206
32.6003		10.0669		13.0877		12.1111		19.2443		22.2792		12.9753		10.9306		14.6456		16.6159
28.525		10.1588		12.8189		11.9083		20.5477		23.4646		12.9829		11.1047		14.7214		16.7604
24.6664		10.1141		13.3931		11.8712		16.2485		22.3181		13.6349		11.1024		13.1334		17.0852
24.5467		9.94203		15.474		11.9323		15.0413		22.3373		12.841		11.1012		13.1911		16.8867
29.5499		9.70323		16.0446		12.4692		14.8579		23.1586		13.0592		11.1534		14.357		18.9263
41.525		10.2716		14.5628		12.6054		15.6882		20.4798		12.7112		11.0718		14.4986		18.7562
43.1318		10.1725		14.9436		11.82		16.7443		22.5019		13.4164		11.1383		13.5742		18.034
38.023		9.99967		15.4434		11.7519		17.3122		23.9589		12.7668		11.0734		13.5303		16.3447
32.5264		10.1481		15.4641		11.9916		16.8187		23.5007		12.8318		11.1871		14.4475		18.2662
27.0987		10.0949		14.9728		11.6727		14.838		26.2611		12.751		11.036		14.1691		16.8001
30.3898		10.0984		15.9198		11.4776		15.0017		23.6787		12.8629		10.9522		14.0458		16.8174
28.2389		10.0175		15.9161		11.6078		13.0304		23.9856		12.8736		11.1211		14.1771		16.6001
24.7665		9.99801		19.2213		12.2049		12.9799		24.0149		12.9876		11.0087		13.95		16.6016
37.7612		10.2697		16.621		11.8385		12.8467		27.7989		12.9176		10.8405		14.0695		17.5571
41.3404		10.2197		18.0161		12.2797		12.8621		30.0924		12.1821		10.8372		13.5091		15.2357
36.2946		10.0096		17.3273		12.0375		14.3422		26.8015		12.0675		10.9117		13.5748		17.1744
37.4608		10.0297		15.769		12.0358		14.069		26.0126		12.2476		10.9294		14.2072		16.9985
51.4801		9.91506		14.7796		12.3102		13.6498		24.23		12.2242		10.643		13.9817		16.709
38.0512		10.0217		17.572		11.6391		13.1007		23.7657		11.8918		10.7245		14.8439		16.5962
26.9973		9.996		15.4479		11.9824		15.1548		27.4536		12.0808		10.7082		14.7894		17.4849
27.2278		10.2851		16.7429		12.0999		15.0765		27.8418		12.1112		10.6823		13.6652		16.4655
17.3776		10.0078		17.9666		11.5033		11.5202		26.7778		12.7078		10.6761		13.7933		15.9692
18.8725		9.96073		17.0388		11.7434		11.8677		25.583		12.4755		10.7902		14.4085		16.4114
15.4203		10.0106		17.6238		11.9833		11.9067		24.0533		12.0553		11.3386		14.4791		16.5504
21.2428		10.169		19.332		11.8795		11.8013		26.2423		12.4434		11.1974		13.8224		17.6215
23.8196		10.1488		21.63		11.3863		13.5875		24.4348		12.6951		11.2757		13.9104		17.7225
30.9813		9.88256		22.571		11.0416		13.8204		28.0524		12.2613		11.3677		14.0519		18.042
21.5449		9.7835		20.3294		11.1891		13.3391		24.858		12.4516		11.3919		14.2473		18.9304
21.7697		9.54084		21.8626		10.9224		14.6013		25.4627		12.6201		11.3783		14.0597		16.9437
20.17		9.5821		21.1397		11.5419		12.6559		24.7493		12.4824		11.4865		14.3231		16.2741
33.7793		9.60441		15.3121		11.7007		12.5177		26.0476		12.6156		11.2874		14.4448		16.8773
22.6923		9.51355		16.9406		11.4673		12.4986		22.7094		12.5721		11.2871		14.3241		16.8779
28.6566		9.52393		16.7569		11.6457		12.7566		24.5806		13.3086		11.3032		13.6354		17.5403
30.0172		9.79178		14.9635		11.44		12.2982		27.6697		12.7066		11.2652		13.5745		17.7312
32.375		9.93833		14.843		11.3285		14.1432		22.4019		13.2326		11.3231		14.3544		16.4488
39.1296		9.89513		14.7737		11.2823		13.8786		22.4073		13.0003		11.1779		14.4091		16.7627
30.4826		10.1375		17.6529		11.9119		14.2219		20.0109		13.0779		11.2525		14.7147		15.8395
34.0744		10.0921		17.0447		11.71		14.6608		25.3602		13.2592		11.1625		14.5772		18.4308
27.6363		10.0058		18.0795		11.0959		11.4561		23.4568		13.7776		11.1394		13.5186		15.1169
25.4291		9.98093		17.1181		11.713		11.3679		22.2428		13.5615		11.1407		13.6853		14.8394
23.0392		9.89184		18.9367		11.7295		11.2803		25.9185		13.8333		10.9301		13.8242		15.5177
30.7223		9.84881		17.7672		11.6803		14.7553		21.8348		13.6394		11.0148		13.7809		14.8606
27.4673		9.80553		20.1178		11.4518		14.8291		25.168		13.3037		10.9987		13.5529		17.1576
25.197		10.1381		18.7851		11.6443		15.0359		24.552		13.0062		10.8535		13.9416		16.5832
28.7506		10.1591		17.6191		11.5594		14.2533		20.7887		13.3127		10.9143		13.7973		17.2961
23.2992		10.1632		17.3868		12.3077		14.3581		20.7663		13.3863		10.9661		14.0131		16.5077
26.2951		10.5552		16.773		10.9039		14.2878		20.0368		13.2352		10.9511		13.8431		15.0212
28.1545		10.1933		17.2262		11.253		14.2845		20.4918		13.2401		10.9809		13.9106		15.2453
42.6444		10.1789		13.4232		10.98		14.1319		20.4467		12.8156		10.8303		14.2413		14.3115
35.7867		10.1626		15.7602		10.8814		13.3706		20.4423		13.3154		11.1253		14.3504		15.6079
36.3534		10.049		14.8186		11.1763		13.6784		19.7283		13.1559		11.0799		14.0402		15.2694
35.148		10.0907		17.6505		11.7221		16.0591		20.4994		12.9		11.0656		14.1279		15.8156
36.4141		10.0776		19.047		11.1826		15.8404		21.4629		13.135		10.8874		13.977		16.1612
30.5823		10.0656		19.1215		11.9176		18.3313		21.4552		13.1459		11.0257		13.8793		17.2178
31.8835		10.0367		16.0509		11.8321		16.4999		20.0187		13.0707		10.9522		14.2116		16.1936
42.7206		9.99943		15.7123		12.5173		16.7147		20.1645		13.1839		11.0111		14.1109		16.4094
38.7374		10.1053		15.7892		11.4699		15.6317		21.0301		13.1406		10.8436		14.0622		14.2181
43.7678		10.0688		15.8809		12.4742		15.8399		22.1997		13.348		10.9273		14.0339		14.8749
46.9441		10.139		17.1718		12.0923		15.7185		20.8472		12.8684		10.9362		13.4874		15.361
32.3789		10.4033		17.5123		11.8893		15.8048		20.4747		12.8277		10.7887		13.5327		15.5456
32.3593		9.80512		16.8636		11.5021		16.0705		21.9194		13.4236		11.0257		12.848		17.3611
28.0107		9.86847		15.6988		11.6162		15.6975		24.8338		13.5122		10.857		13.1384		14.7117
26.1218		9.86623		15.3525		11.6977		12.199		20.1186		13.5623		10.8478		14.0964		14.9562
23.0936		9.67127		16.071		12.008		13.3025		21.6679		13.2076		10.9518		14.3842		14.6579
26.7887		10.032		15.3452		11.8854		13.1908		25.1369		12.7577		10.9362		13.6979		14.746
42.0479		9.95441		16.1618		12.2633		13.9999		23.2862		12.4809		10.6857		14.1665		14.1915
22.2284		10.2267		16.2302		12.2061		14.5368		24.0635		12.7205		10.6354		14.1312		17.207
22.0518		10.3614		17.0227		12.2667		13.8961		26.2122		12.9307		10.5788		14.22		17.1479
18.7361		10.2346		16.311		12.4942		14.1146		27.9789		12.7054		10.6658		13.5801		18.2461
19.4716		10.0288		15.4057		12.3101		14.9969		32.8816		12.5949		10.3843		13.5945		18.6302
20.7817		10.73		16.1108		12.4764		14.9693		30.4274		13.0408		10.3572		14.2918		17.0687
27.8666		10.643		17.2699		12.5296		15.6162		36.3168		12.7762		10.4097		14.3038		17.7124
31.2131		10.5466		14.9772		12.965		12.632		31.9179		12.6242		10.4577		14.3045		16.4214
20.3632		10.8955		18.0145		12.6979		13.5152		28.6988		12.7569		10.2935		14.2562		16.2131
30.5055		10.4702		17.3135		12.4427		13.5798		39.8439		12.7408		10.3375		14.3509		14.3918
37.4984		10.5182		16.5476		12.7158		13.2275		33.2687		13.1044		10.2315		14.3436		14.6067
41.0054		10.8685		17.0989		13.063		14.0135		42.0198		13.2548		10.1052		13.5212		17.585
27.7179		11.2034		17.0468		12.5157		13.5649		31.47		13.2578		10.1417		13.4516		17.8469
30.1465		11.1255		18.8687		12.468		13.8282		35.5944		13.0632		10.1708		13.6372		16.5754
27.2551		11.9973		15.2729		12.5972		11.2425		23.5681		12.8053		10.3342		13.5747		16.2499
36.8711		12.0965		16.6425		12.1526		14.1334		25.2479		13.1651		10.3702		13.7842		17.1588
39.9388		12.2757		18.8603		12.6889		13.4864		26.7199		13.1745		10.3306		13.7797		15.7773
40.137		13.7563		16.4136		12.3402		13.3265		22.813		13.1728		10.3094		13.2845		17.3904
38.8056		14.2095		15.9234		12.3042		17.3876		31.3533		12.9749		10.354		13.2914		17.1896
44.7157		13.6928		15.714		12.0389		14.1789		28.781		12.9373		10.4491		14.097		17.1879
32.5147		14.0585		19.1781		12.2209		14.2598		26.2884		12.7289		10.4578		14.1503		18.2554
43.9117		14.1162		18.7096		11.7527		15.3136		25.1695		13.2081		10.5096		14.4452		16.8814
28.6845		13.8095		16.8998		12.0738		13.1111		22.7305		13.6081		10.6006		14.6129		16.8239
29.1548		13.7922		16.2393		11.9142		12.69		23.0377		13.1077		10.5953		14.2968		17.2837
53.6371		13.4933		15.9634		12.3725		16.017		23.724		12.9846		10.5637		14.409		16.6832
41.7963		13.3455		15.5156		11.9622		15.1989		24.2231		13.3322		10.6341		14.0664		16.4572
45.5066		13.3718		16.0541		11.983		15.9592		21.0636		13.1036		10.5303		14.4168		17.2352
28.8949		12.1864		15.4294		11.4827		12.6581		25.5477		13.5042		10.4899		14.1104		18.5687
38.6361		12.0956		15.1988		11.8223		13.4422		23.6645		13.2606		10.6597		14.341		17.9634
39.5596		12.1826		19.0599		11.8468		13.2013		20.6782		13.3265		10.8447		13.9622		16.4516
27.8041		12.6162		19.414		12.0867		18.1676		24.004		13.0987		10.7466		13.8822		16.1932
25.1009		13.0487		18.744		11.8901		16.2405		22.8123		12.8296		10.728		14.3823		15.3317
25.9974		12.614		20.3474		11.8416		16.4239		21.9986		12.5614		10.8026		14.2958		16.1364
26.5465		12.5292		20.9733		11.6171		13.7563		22.8642		12.7733		10.7238		15.2662		16.4576
29.1576		12.7791		16.1799		12.6844		13.966		23.2759		12.4537		10.8272		15.5446		14.4114
39.2683		12.7108		17.7208		11.6099		13.8691		22.8056		12.7716		10.8552		14.8139		15.6048
34.1301		12.6465		17.3535		11.8531		13.5413		25.0238		13.1146		10.6913		14.9123		16.1909
30.3182		12.4266		19.7978		12.0208		13.7893		22.202		13.276		10.7448		14.6588		16.7953
29.2248		12.6136		16.5329		11.4584		13.7243		21.7385		13.0978		10.5746		14.6143		16.8628
27.9205		12.6755		18.2155		11.7184		14.8753		20.6954		13.564		10.6443		14.8956		17.0777
30.7345		12.9357		16.3854		11.5441		15.1848		20.439		13.085		10.7647		15.085		16.3133
25.1266		14.4212		17.3625		11.9657		14.8937		20.4459		12.8064		10.7754		15.0194		17.1442
32.2968		14.6101		17.2204		11.6663		15.852		19.557		12.7313		10.7215		15.2089		16.3991
20.3947		11.9883		17.1916		11.122		18.0301		23.6174		12.6942		10.676		14.4818		16.0317
34.9063		11.2876		17.735		11.7183		17.269		25.4741		12.497		10.9007		14.5478		17.6751
30.6218		11.649		14.9597		11.5967		14.8293		32.0263		12.8008		10.8763		14.8577		15.7585
26.6046		11.6842		16.8022		12.4512		17.0719		24.4808		12.9008		11.0227		14.9724		16.042
24.3135		10.9118		18.0089		12.8467		17.2054		21.8964		12.9962		10.8679		14.7889		16.1453
31.9868		11.2538		17.0926		12.1888		18.5587		22.5594		12.8554		10.8208		14.7762		16.2911
41.5553		11.1774		15.9963		12.2558		16.2242		27.6624		13.0771		10.8678		15.0641		16.4893
43.2542		10.7957		18.2615		12.1363		16.6035		21.4286		13.2014		10.9808		14.8257		15.0496
49.9749		10.8657		16.5575		12.2607		16.3709		30.649		12.7796		10.844		15.0577		17.4778
51.3641		10.85		16.5462		12.1459		16.086		40.0427		13.13		11.0046		15.279		16.4161
50.1124		11.0981		17.8776		11.8121		13.4049		26.1055		12.7447		10.9069		15.237		15.2785
33.8224		10.5604		18.4966		12.0485		17.0251		31.7323		12.8757		10.8739		15.3841		15.5259
30.7004		11.2302		17.1291		12.508		15.9025		21.8315		12.4685		10.8397		15.0665		14.7901
44.5349		11.1945		15.8344		12.439		18.0464		23.5002		12.5156		10.7131		15.2953		16.2674
43.8502		11.6073		17.7964		12.5878		15.8454		21.773		12.6618		10.7876		14.7261		17.9817
42.8648		11.9945		18.3816		12.4882		15.3656		23.6034		12.5806		10.9663		14.8874		19.5012
36.1138		11.8992		17.1903		12.94		17.6367		22.434		13.0333		10.9032		14.2289		17.2035
36.6036		10.5935		19.1959		12.7435		15.0629		28.2051		13.3408		10.8268		14.2771		16.6235
40.9788		10.2465		16.7267		12.4121		15.3532		29.9694		12.9874		10.8299		14.1676		16.8401
47.0763		10.1911		14.9392		12.7782		18.853		33.7359		13.3937		10.7497		14.1579		17.5327
47.1314		10.5843		17.2958		13.485		18.1372		27.871		12.9163		10.8325		13.786		15.5249
35.0155		10.393		14.5937		13.0286		18.9919		26.5486		12.8787		10.7946		14.0271		15.9497
29.908		10.3512		19.5442		12.6333		17.3983		22.3854		13.4313		10.8046		13.5939		18.6604
36.0165		10.3412		19.5066		12.6171		17.6148		33.2716		13.5618		10.8138		13.8122		18.258
21.6835		10.3701		18.5435		13.0767		17.0678		25.7115		13.2901		10.8492		14.0833		18.1122
29.7834		10.0835		17.156		13.0606		16.7		28.6029		13.5541		10.8763		14.2933		17.0538
31.9332		10.0885		19.4689		13.4757		17.1811		36.2256		13.4351		10.9505		13.8738		18.733
31.3779		10.3621		15.6692		12.3275		16.7065		28.6912		13.261		10.9776		14.0884		14.8714
30.0339		10.1699		17.6677		13.0771		14.9686		29.795		12.7031		10.8309		14.2117		16.9005
27.8302		10.1636		18.4047		12.7434		15.2917		29.4942		13.1552		10.8089		14.4272		16.7289
37.4557		10.4851		18.3544		12.4134		15.7009		31.3127		12.755		10.7913		13.7555		18.8661
37.104		10.0657		19.4527		12.4665		15.6889		28.555		12.9392		10.6474		13.7152		18.2776
33.5817		10.1062		15.6722		12.7896		12.9725		26.6882		12.6858		10.7471		14.2633		17.7056
33.1513		9.78467		16.4907		12.6469		16.4839		27.6745		13.0002		10.779		14.1688		16.1428
33.6456		10.3638		14.1735		11.7093		16.0236		25.0077		12.6376		10.8118		14.1079		16.217
32.8022		10.2396		13.9831		12.6181		15.177		27.8933		12.1901		10.8377		14.4415		16.2889
45.2704		10.2395		17.3194		12.1823		15.4952		21.6156		12.7949		10.7948		13.6908		16.0519
39.705		10.2365		16.7496		12.2344		15.0258		24.7373		13.3015		10.7926		13.7121		16.9637
29.2169		10.2752		15.6957		12.1094		17.4935		25.6158		13.0678		10.8594		13.546		16.0647
31.6115		10.2615		16.062		11.8439		18.0528		23.706		13.5501		10.8329		13.5352		15.4431
34.6859		10.4726		16.6154		11.9879		17.8202		33.2094		14.0678		10.7993		13.8385		16.0741
28.3972		10.2912		16.433		11.6834		17.7794		25.9737		13.7605		10.7384		13.8209		15.5065
25.5116		10.3096		16.9901		12.1522		15.9487		24.713		14.0696		10.782		14.2877		18.6848
21.3476		10.243		16.1511		12.0648		14.8548		22.2432		13.8562		10.8245		14.4095		18.8829
29.125		10.1876		16.1376		12.3675		14.9103		19.8493		13.9369		10.8938		13.5391		16.2649
25.2686		10.1609		15.1834		12.3791		16.8136		22.7698		13.6189		10.8729		13.5778		17.9328
24.3536		10.2494		16.9528		12.0837		14.5923		20.9783		13.3608		10.869		13.4397		17.4795
29.0262		10.07		17.3742		12.6872		14.15		20.0091		13.6881		10.7929		13.7069		17.2453
36.6717		10.1312		16.831		12.728		12.5843		19.2159		13.5597		10.6033		13.1163		18.0664
38.0724		10.1536		16.1155		12.0032		14.8713		17.6052		14.1463		10.6435		13.1466		14.4102
39.2088		10.1741		16.4652		12.1499		15.734		19.8062		14.1977		10.7777		13.4294		16.0814
31.6828		10.3073		16.2558		11.7802		15.5067		20.0976		13.982		10.909		13.444		15.8799
38.707		10.35		18.6327		11.944		14.374		25.7089		13.9431		10.961		13.8625		16.4322
24.5862		10.2803		19.4992		12.1413		14.0955		24.4394		13.6753		10.9825		13.8737		15.9755
44.0874		10.0786		19.7		12.0379		18.7192		27.9601		14.0268		11.0135		13.7349		17.317
39.6396		10.0628		19.7298		12.3228		16.6338		25.6284		13.6584		10.8963		13.7499		17.6853
48.4475		10.0668		17.6875		12.0121		17.1013		24.5337		13.3833		10.8533		14.0877		18.9059
37.2823		10.0352		16.6443		11.7945		17.2934		28.3907		13.691		10.7139		14.0653		18.2411
39.5179		10.1099		19.4946		11.8781		16.8163		26.27		13.322		10.7064		13.3634		16.4612
41.2095		10.0688		19.7381		11.7289		16.738		25.2386		13.4431		10.6785		13.2489		16.301
32.9744		10.0027		18.8012		12.1234		14.4599		23.7793		13.3841		10.6596		13.0271		17.0389
46.0994		10.1966		18.2685		12.7772		13.9623		23.1835		13.371		10.8014		13.1604		19.0142
33.509		10.1443		18.867		11.7405		13.1575		21.5133		12.9817		10.877		13.2593		15.7166
34.2942		10.4216		20.7085		12.5766		14.0138		24.6879		13.135		10.7317		13.3595		17.9897
32.3831		10.4327		17.7992		12.3214		16.5705		23.9354		12.9852		10.8209		13.186		17.4202
42.6919		10.4251		17.9126		12.5911		16.3103		24.0858		12.9251		10.8593		13.363		17.0184
35.515		10.3545		18.006		12.3359		13.5512		23.865		13.3587		10.9126		13.6013		18.3832
24.6892		10.3939		18.0651		11.9524		13.5734		20.0851		13.2574		10.8936		13.5918		17.5131
36.7837		10.3208		20.1935		12.331		13.9784		21.6126		12.7149		10.85		13.7322		16.7538
29.8276		10.3639		18.8765		12.2512		14.0311		21.2239		13.014		10.8265		13.8328		18.1607
25.3425		10.2552		18.6292		12.1865		15.7508		22.8114		12.8015		10.8169		13.9831		18.4254
24.1767		10.3655		18.6752		12.4198		15.995		22.7719		12.4119		10.7493		14.1666		18.7436
30.3941		10.3225		18.5566		12.8796		15.1612		20.1451		12.621		10.8376		14.5079		17.9719
23.327		10.4426		20.4004		12.6068		15.811		22.8581		13.4889		10.7423		14.5342		18.5498
24.9913		10.3672		17.9404		12.5695		16.7914		21.7368		13.1008		10.7966		14.5798		19.2723
24.659		10.3762		18.7593		12.4017		13.7431		21.8562		13.1367		10.7016		14.3132		17.4832
32.785		10.2235		17.8028		12.2011		13.558		21.8327		13.3308		10.6108		15.6107		16.6207
21.6404		10.2096		17.2485		12.273		13.5003		26.4632		13.4337		10.6094		15.6819		16.5871
27.8836		10.2048		17.2937		12.4556		16.9971		24.6259		12.7536		10.6022		15.0671		18.1172
26.3094		10.1493		18.3279		12.6031		15.8627		20.6917		13.1783		10.6243		15.0784		19.7295
27.9958		10.1014		17.5234		12.4458		15.9942		20.8471		13.3128		10.5673		14.7409		18.0097
31.0294		10.071		19.4346		12.6949		14.8347		20.6517		13.3271		10.5682		14.8603		18.1563
30.8687		10.1147		20.3326		12.8199		15.1852		21.5471		12.973		10.589		14.5884		18.6671
27.353		9.98133		20.286		12.6772		14.9826		20.5646		12.548		10.6181		14.6407		19.082
24.9274		10.0452		17.9903		12.8617		15.1669		25.572		12.8811		10.6365		15.1064		19.4738
23.7413		10.0304		18.2925		12.7876		16.4085		24.8254		12.7986		10.5461		15.052		17.344
21.1703		9.98854		21.0532		13.5178		16.5114		24.3972		12.9374		10.4546		13.6839		17.0761
27.6934		10.2307		18.7291		13.1948		17.0747		26.5537		13.2755		10.4479		13.8297		18.348
24.0284		10.2223		17.017		12.5441		17.4641		18.9563		12.9333		10.5055		14.391		17.9681
25.7507		10.2471		17.7565		12.8634		17.5796		22.247		12.6948		10.5448		14.4768		18.2844
17.7272		10.3306		17.541		12.6559		15.2103		23.9845		12.6992		10.5274		14.4752		18.6893
17.1865		10.3985		18.9052		12.2818		18.7926		21.8177		12.6188		10.5544		14.6513		21.2279
17.8043		10.3475		16.3525		12.5601		18.7296		21.0977		13.012		10.5412		14.762		18.8835
18.722		9.84239		16.3755		12.3533		17.0089		21.0264		12.9557		10.5841		14.8348		19.6847
19.2553		10.0232		15.9601		12.2014		17.6632		24.0407		12.3867		10.5632		14.0183		19.8571
19.3285		10.0039		15.6826		12.3459		17.8822		26.9558		12.4671		10.6721		14.1568		19.9327
28.2037		10.164		15.7479		11.7726		13.8199		22.2884		12.9485		10.7171		13.5079		17.6023
25.9611		10.5256		16.0771		12.2612		15.052		24.1264		13.1881		10.6094		13.6581		19.3527
29.1212		10.4812		17.2239		11.8851		15.5706		25.8206		12.6687		10.6343		13.9538		16.1588
24.6011		10.9506		20.8238		11.9698		17.8089		26.0758		13.6262		10.6385		13.8963		17.6471
22.2011		10.9199		18.8075		12.0437		19.1379		29.0721		13.4306		10.6289		13.4931		14.3172
27.1021		10.7849		18.75		11.4903		20.0393		29.1539		14.0267		10.6642		13.6988		14.4983
27.2032		12.4315		17.0675		11.5215		17.2485		27.6262		13.7286		10.7564		14.4216		15.9752
20.3205		13.1236		19.4173		12.0417		16.1196		28.0315		13.3418		10.7835		14.4473		17.2011
18.33		13.1278		19.7424		11.5032		14.7656		26.726		13.372		10.7115		14.6939		15.153
25.8483		13.4747		14.9314		11.3847		16.2295		25.4069		13.4106		10.6401		14.7565		15.1353
26.4916		12.7745		18.5693		11.6315		16.558		21.1563		13.3508		10.7068		14.3169		16.7528
20.1593		12.6389		18.5556		11.804		16.1616		23.0088		13.3209		10.7025		14.2309		17.2522
22.2948		12.6034		17.8183		11.632		16.2927		24.3019		12.9932		10.7529		14.1929		17.2634
25.7734		12.9022		19.0666		11.6276		16.2307		24.2389		13.131		10.6281		14.2686		17.9444
25.5663		12.524		17.5842		12.1445		15.2527		23.2551		13.0996		10.6792		13.8795		18.0319
28.9429		12.6134		15.9109		11.9807		15.7953		21.4978		13.585		10.7251		13.9508		16.9671
31.8957		11.4264		16.5371		12.5134		16.5119		24.7783		13.1005		10.5923		14.2414		19.1918
22.8586		11.1707		16.711		12.4639		15.9383		26.1416		13.281		10.5536		14.4482		19.0503
27.2077		11.1481		19.651		11.7612		14.3057		23.819		13.431		10.6205		14.0717		18.6175
26.9692		11.8932		19.4104		12.1403		14.3856		27.4098		13.62		10.6369		14.1549		17.5317
27.8977		11.2805		20.252		12.5999		15.8773		27.8002		13.5712		10.6382		13.9423		16.188
23.8472		11.3104		16.7452		12.6349		16.4009		23.0537		13.8573		10.6939		13.9966		15.7676
28.2576		11.3077		16.6859		12.018		14.9158		25.6308		13.4907		10.6386		13.7228		16.8084
34.2103		11.7753		17.1912		12.4169		15.476		26.0079		13.9346		10.6581		13.944		16.4892
30.6898		10.839		19.8385		12.3321		14.7277		26.2235		13.2327		10.5876		14.4749		16.9259
34.2147		10.7743		15.9759		12.7449		14.4445		29.3435		13.22		10.5838		14.4476		17.9768
25.6542		10.86		16.967		12.8505		17.0397		20.9682		13.5726		10.7762		14.1403		18.4382
31.6127		11.2039		18.5201		12.0985		16.4836		26.4069		13.2599		10.7481		14.3734		18.0053
27.1278		11.2367		19.6		12.2645		16.7566		25.4371		13.4484		10.5936		13.5978		15.3283
23.3598		10.7373		19.8784		12.3479		17.5451		26.2272		13.765		10.6051		13.7746		15.3583
25.7013		10.9534		20.7177		12.4875		18.0446		32.4756		13.6302		10.6163		14.3105		13.9456
20.236		10.8978		17.2585		11.4897		18.0574		31.983		13.117		10.5521		14.4468		15.4837
21.8847		11.2123		19.8637		11.3428		16.4126		30.2291		13.4209		10.5995		14.1224		16.3161
27.5059		10.9481		20.0042		11.7723		16.6068		32.1136		13.3223		10.5785		14.4625		15.7096
28.6174		11.0132		16.9671		11.7774		16.1716		26.3754		12.8291		10.4346		14.0209		15.7956
33.0757		11.0652		17.1037		11.8695		16.6988		28.0192		13.3739		10.4764		14.0309		15.5928
32.1839		11.2188		16.7106		11.864		16.5235		27.6118		13.3308		10.4156		13.9735		15.9787
30.1166		11.0115		20.4176		11.4543		16.6511		32.4466		12.9649		10.5345		14.1349		16.1523
29.2508		10.953		15.2008		11.9486		15.6916		26.0366		12.9414		10.5101		13.853		15.7821
29.2755		10.998		16.1435		11.9957		15.2698		25.1882		13.1098		10.6355		13.8629		15.309
29.2904		10.9903		17.5173		11.9993		16.7239		22.7168		12.4406		10.5048		13.8746		14.294
26.5445		11.0038		17.0884		11.9284		16.2331		23.5647		12.8554		10.41		13.9248		14.2811
31.357		10.8686		18.368		11.8074		16.1119		33.7583		13.1584		10.5408		14.2924		15.939
32.4558		10.8042		18.8819		11.789		13.9871		31.257		12.8337		10.6272		14.3405		17.211
26.3631		10.4426		17.9303		11.8464		16.449		24.1244		12.4544		10.5958		14.4121		18.9018
24.6215		10.431		16.2317		11.1397		17.2694		31.6096		12.5119		10.6601		14.6195		15.2883
24.5192		10.3757		17.8345		11.8521		20.4121		38.6071		12.4602		10.5415		14.5957		16.5584
32.8526		10.3699		17.5337		11.5821		18.3501		35.9414		12.4842		10.5322		14.5115		16.535
32.3416		10.4207		18.7874		11.9101		15.3717		26.6874		12.6707		10.5653		14.9184		17.6855
42.421		10.3375		16.6973		11.561		18.6638		45.7343		12.6759		10.6837		14.6029		17.6674
37.7684		10.6476		17.4767		11.8163		18.0036		28.1164		12.3845		10.5798		15.1207		17.8703
45.0361		10.6124		16.8347		11.6691		16.5231		32.2544		12.824		10.5218		15.1153		18.3816
40.9277		10.5297		15.1889		11.5316		18.0177		38.1865		12.7221		10.6813		14.4421		18.8893
43.9163		10.6263		15.3586		11.1631		18.8655		39.1642		12.6821		10.6272		14.6711		18.141
45.602		10.5897		16.3227		11.779		16.956		44.4599		12.6759		10.5868		14.2029		17.6431
40.7107		10.4714		18.2364		10.9601		18.3122		40.2696		12.6469		10.5765		14.3542		17.3981
29.5193		10.6496		17.8465		11.6479		18.7697		35.1076		13.0676		10.4954		14.3505		18.7605
33.6818		10.3527		15.2308		11.2792		18.5164		30.0822		13.3553		10.4883		14.7079		18.6074
31.5315		10.3802		16.9113		11.7473		19.1087		30.1702		12.939		10.4507		14.1279		15.9347
32.5097		10.297		16.6394		11.3026		19.5639		43.5143		13.0021		10.4971		13.9859		15.5369
38.124		10.2385		15.4721		11.4625		18.1755		49.4092		12.7632		10.4176		14.062		19.0032
25.6763		10.2462		17.8623		11.6586		19.2693		36.1498		12.7812		10.3947		14.2232		17.75
23.8673		10.2364		16.0781		11.1747		19.4559		35.8165		12.5031		10.3686		13.9054		19.4697
25.3504		10.3965		16.4746		11.665		17.4293		45.9029		12.8828		10.4395		14.0968		18.4947
25.2972		10.3836		15.2676		11.2743		14.9117		30.5989		12.6599		10.477		13.811		17.6404
33.6471		10.1619		15.593		11.683		14.8019		43.4569		12.3424		10.4405		13.8505		18.0029
30.6403		10.1748		17.4922		12.1206		14.1963		37.8848		12.2719		10.3894		13.937		16.8647
31.984		10.1643		17.4246		11.9044		15.6693		45.7257		12.5714		10.4233		13.9935		17.6412
34.3732		10.1728		14.9623		11.9283		15.8262		39.9844		12.5959		10.4653		14.2745		17.5129
35.6585		10.2758		17.5265		12.026		17.1918		39.2162		12.7365		10.8439		14.6176		18.7167
35.4993		10.0457		15.9081		12.0444		16.6658		41.6308		12.7754		10.6832		14.6373		17.7006
32.0528		10.0738		16.0188		11.768		16.5459		33.6942		12.7308		10.7309		14.7304		18.2346
37.0916		10.0801		15.9201		12.3139		18.6404		35.9647		12.8225		10.7084		15.0281		17.3136
29.3258		10.0209		17.7969		11.8077		17.6146		36.7369		12.6313		10.6563		15.3341		18.703
28.4151		10.0445		17.3495		12.7048		18.778		31.9706		12.3896		10.6818		14.0986		19.4095
29.9374		10.0633		18.005		12.0049		19.1914		31.2138		12.727		10.6201		14.3572		18.6714
30.3042		10.0474		19.3987		11.9433		19.0648		38.1093		12.5473		10.7033		13.7774		18.0004
21.6665		10.0858		19.1432		12.4296		20.1535		31.2796		12.8677		10.6066		13.9025		18.1471
26.5045		10.2407		19.1499		12.1474		20.8779		34.4005		12.7778		10.5409		13.0952		20.9784
28.2711		10.0681		21.2878		12.0072		19.4882		39.9927		12.494		10.5198		13.1311		20.3279
27.8118		10.1012		15.5718		12.1199		19.8244		26.9293		12.8829		10.525		14.6013		18.8222
30.1165		10.0684		18.4388		11.9514		18.7362		24.4499		12.7476		10.5924		14.6009		18.199
35.1709		10.2438		16.8658		12.3454		17.363		24.9548		12.7271		10.5365		14.2191		19.8822
31.3397		10.0579		17.7941		12.3334		21.3556		26.388		12.5667		10.6909		14.3769		19.5929
29.7516		10.0038		16.6042		13.1035		22.3989		29.3381		13.0111		10.5729		15.178		17.7387
37.5078		10.2596		20.7104		12.7423		23.2551		28.7117		12.5061		10.5938		15.3075		18.3026
36.4551		10.2199		17.8027		12.7577		18.9561		23.7665		12.8396		10.4614		14.2639		20.7835
37.3736		10.2712		15.2579		12.5101		17.3058		25.1891		12.8383		10.6669		14.19		21.4711
38.3308		10.3742		17.0023		12.2522		18.0005		21.0107		12.3988		10.4208		13.7067		18.6844
44.9135		10.2817		16.7755		12.6779		19.4793		24.73		12.7117		10.3927		13.83		19.3604
52.2535		10.2242		16.75		12.5555		19.2735		23.7472		12.6744		10.37		13.953		20.2486
47.7323		10.3867		19.7715		12.3314		18.5901		22.6999		12.7814		10.5757		13.83		18.738
41.4695		10.3533		16.4528		12.3191		18.2639		22.5838		12.4302		10.5851		14.1936		17.9991
47.2892		10.2419		20.4038		12.1188		19.4361		22.3977		13.1019		10.5763		14.2323		19.4929
44.2485		10.2132		16.5409		12.0354		20.5119		25.9714		12.673		10.5687		14.122		18.1288
38.2662		10.2304		16.2951		12.355		20.4801		21.373		12.7532		10.6962		14.2576		18.285
25.7114		10.1745		15.4587		12.5431		21.0689		24.3156		12.7084		10.6335		13.7102		18.7361
47.8706		10.1699		15.875		12.356		23.4142		24.8684		12.5757		10.5726		13.8823		17.185
26.3478		10.1375		14.724		12.2767		19.3224		24.5802		12.3955		10.5808		14.0277		16.2105
43.5569		10.1628		15.6481		12.1508		20.8206		22.9924		12.4866		10.6031		14.1658		16.5664
47.494		10.1264		16.2681		12.0599		22.7302		24.9225		12.2433		10.5329		14.1266		19.9658
37.7661		10.1877		15.4858		12.5255		19.9936		23.4674		12.4468		10.5562		14.3613		19.7873
45.8068		10.0626		14.569		12.2717		19.7571		23.5164		13.0314		10.5712		13.8063		19.6638
42.5429		10.0733		15.4455		12.2497		20.8457		27.073		12.3534		10.6271		13.9586		21.062
34.9495		10.0726		15.7939		12.568		18.7283		27.271		13.2141		10.6367		13.9419		19.8828
30.3343		10.2371		16.7134		12.3083		15.7613		22.2634		12.9766		10.6342		13.8223		20.6593
31.5624		10.3646		15.7601		12.1308		19.0533		36.1248		13.2258		10.643		13.4857		17.0414
27.4416		10.3217		14.899		12.6671		19.2609		42.2734		13.2022		10.7534		13.838		17.6141
28.3765		10.4498		16.1121		11.7116		20.0243		35.3538		12.5621		10.7806		14.3381		18.2696
28.0361		10.3366		15.1629		11.9356		19.4687		27.8537		12.8055		10.7928		14.4482		15.4619
32.2763		10.3086		14.1293		11.4844		20.812		31.6622		13.4248		11.1076		13.8085		16.3883
37.1689		10.4163		16.6974		11.7873		20.9496		33.9254		13.0761		10.7025		13.8122		16.8204
37.3102		10.2151		16.0595		12.0336		19.5086		32.0652		13.4479		10.7824		13.7159		16.7304
33.3655		10.2238		16.3609		12.1194		22.4753		36.6631		13.0389		10.9292		13.8052		16.7951
33.3622		10.1326		13.8272		12.0229		23.0764		35.9841		13.4801		10.8543		14.1524		16.8318
41.7219		10.0983		13.9499		12.0061		20.5831		34.21		12.4264		10.8764		14.4608		18.4586
36.5628		10.0524		15.5725		11.6608		20.4234		35.1725		12.8926		10.7809		14.0951		16.7321
56.4967		10.0465		16.6896		11.4087		20.5125		41.7753		12.6951		10.749		14.1982		18.1989
60.5515		9.8633		14.9226		12.2617		22.0088		26.4282		12.9045		10.7473		14.2879		16.8674
50.8455		10.014		14.4445		12.536		18.399		27.3		13.1003		10.7241		14.3814		16.444
47.3198		9.99161		15.579		12.1849		18.0526		33.4465		12.1743		10.7208		14.024		17.1771
42.3191		9.79433		14.986		11.678		17.5674		28.0256		12.9792		10.7453		14.1223		18.0734
48.5917		9.78405		14.3279		11.8284		16.6667		27.0066		13.1522		10.8623		14.1977		19.7211
51.5095		9.77439		14.9611		12.2655		16.6113		27.1895		13.0523		10.7777		14.0349		17.5589
53.79		9.69465		15.0827		12.0251		17.551		29.7674		13.1648		10.8335		13.601		16.9033
45.1833		9.89982		15.0273		12.2556		19.7635		37.8635		12.6458		10.7579		13.8036		16.5107
33.4461		9.98275		15.9373		11.7578		19.6654		35.537		12.6706		10.7004		14.2449		18.093
55.741		9.96628		14.1775		11.8631		14.7175		31.909		12.4876		10.5806		14.4124		17.0946
37.2294		9.94345		16.1393		11.9218		16.3736		24.2653		12.5885		10.6122		14.5506		17.632
44.693		10.0556		15.1143		12.2631		16.8645		29.3437		12.4053		10.3152		14.5682		17.1766
55.035		10.0841		14.793		12.439		14.9295		39.12		12.4022		10.6501		14.3695		17.2687
34.5169		10.0911		14.9087		12.6476		15.691		21.8148		12.8201		10.5049		14.5322		17.0462
42.6318		9.96574		16.1885		12.0712		17.0358		34.4461		13.0837		10.5814		14.3564		18.8637
55.0596		9.97448		14.6699		12.2707		17.6306		33.1883		13.1719		10.456		14.4336		16.7704
49.0923		10.0997		15.6387		12.4024		17.0053		21.908		13.0918		10.5646		13.9012		16.529
49.4639		10.0371		13.8273		12.5334		17.2195		21.1307		13.3786		10.4466		13.927		17.0834
49.601		10.0478		12.9124		11.9007		18.6165		26.3973		13.0349		10.5121		13.4532		16.728
48.8702		10.0949		12.8149		12.2823		15.3909		21.1061		12.7973		10.5369		13.4896		16.6794
45.9983		10.1487		13.6431		11.9158		15.324		34.0466		12.7759		10.5767		15.2069		15.6305
38.0229		10.133		15.1081		11.8261		14.8288		24.8642		12.9461		10.6758		15.3332		18.859
44.8634		10.1159		13.5691		12.0593		14.3635		24.6209		12.91		10.7695		14.3611		18.4619
46.059		10.0816		14.8637		11.8124		14.172		30.0209		12.8579		10.7401		14.5236		17.1473
45.5905		10.1281		16.0062		12.2599		17.9519		32.5049		13.1183		10.7137		15.164		17.0052
43.9686		10.1107		16.4667		11.9631		18.3539		26.1407		13.0767		11.0746		15.0053		16.9548
50.237		10.0648		15.4958		12.3892		17.705		24.6145		13.6305		11.1663		14.792		15.9424
45.879		10.0566		15.5539		12.074		17.0449		23.5973		13.5297		10.9873		15.1135		15.8528
47.6065		10.0632		15.6686		12.4484		14.5448		25.7248		13.1883		11.1438		14.5387		17.0513
24.645		9.5466		14.9711		13.0261		15.5393		24.3675		13.2753		11.2565		15.1433		19.7502
28.0038		9.68634		14.5501		12.9578		15.1069		31.0603		13.284		11.1429		13.7311		16.5313
30.1255		9.79175		14.21		12.0726		15.3947		21.593		13.8106		11.0667		13.754		16.263
45.9544		9.80655		14.7651		12.1121		15.5566		25.3188		13.2461		10.9001		14.9217		15.7197
38.6838		9.6042		14.9161		12.2991		17.8039		22.1073		13.1299		11.0607		15.0832		16.3956
38.0648		9.84657		19.3064		12.211		16.9754		28.1624		13.1125		10.9301		13.0344		17.2551
30.1211		9.86957		15.4644		12.1013		16.7394		19.8274		13.9935		11.2439		13.0724		18.0396
29.3127		9.82676		16.5983		12.4559		20.1103		23.5592		13.2107		11.141		13.2793		15.8348
39.4825		9.93875		16.2866		11.8655		16.7043		22.6412		13.4203		11.3316		13.7485		15.952
29.1608		9.92811		16.2114		12.386		16.7825		28.7383		13.0161		11.3922		13.8895		17.186
38.4417		9.682		15.5282		12.8275		17.3526		26.2626		12.7787		11.1542		14.0245		15.4504
31.1965		9.67948		15.6984		12.2397		16.7597		22.3563		12.7951		11.2409		14.1472		14.7843
40.8263		9.68021		15.4344		12.2611		16.5979		20.0007		12.9319		11.5148		13.8975		15.9759
34.3263		9.56071		17.1065		11.8813		16.4605		24.8809		13.0957		11.3867		13.9714		15.8346
39.0089		9.57736		16.5037		11.9096		18.7259		25.6757		13.4731		11.4163		13.9268		15.7912
27.7679		9.6574		14.6654		12.2962		18.0032		25.4632		12.4661		11.2537		14.1737		15.3726
30.4906		9.65776		14.2622		11.6061		16.8474		22.7667		13.5807		11.3141		13.4071		15.9135
38.1128		9.6419		16.2388		12.7317		18.0834		23.7259		13.43		11.204		13.6982		14.2941
44.5038		9.70147		18.3324		12.4354		18.0448		23.6785		13.3944		11.0004		13.5944		14.9271
46.5305		9.66942		19.6978		11.5498		13.6591		22.9063		13.4753		11.3052		13.6181		18.0009
46.0041		9.60065		19.0473		11.8683		16.3601		27.2379		13.6011		11.3213		14.4528		19.0517
43.3095		9.46451		18.3326		12.2886		16.2094		23.8069		13.5146		11.3985		14.7663		20.8256
38.1521		9.47206		17.2007		10.9731		16.7939		26.8415		13.6724		11.3579		14.0388		19.8992
40.3075		9.76525		18.6672		11.4779		19.5874		26.0759		13.2468		11.4208		14.3896		16.8093
44.8304		9.64305		15.773		11.8798		18.8431		30.1337		12.8058		11.5061		14.3782		16.6264
44.2199		9.70583		17.4456		11.3375		15.4818		28.4045		12.9137		11.5112		14.3364		15.2589
39.0104		9.70893		17.3275		11.6931		16.6531		26.5391		13.0012		11.5541		14.2445		15.6687
38.9907		9.84393		16.5453		12.5459		15.6828		24.0682		12.8602		11.3952		14.0968		16.6481
37.5614		9.74248		17.7209		11.5947		16.1584		19.4769		12.7278		11.4976		14.7132		15.0662
39.5921		9.69664		17.9849		12.2665		17.5316		25.906		13.1128		11.6514		14.8428		15.7976
42.2866		9.76235		20.5308		12.2949		16.9201		18.6288		12.7561		11.818		15.0269		15.4442
43.9739		9.7475		21.4615		11.5677		17.2727		27.5325		12.3579		11.7708		14.9028		16.0581
39.9619		9.76996		20.6564		12.0871		17.503		20.9723		12.9307		11.6684		15.0583		14.9541
41.1594		9.70719		19.191		11.5862		18.0418		18.3871		12.9942		11.8729		15.1535		13.4368
36.2408		9.8302		18.3679		12.2741		17.9213		19.4874		13.2384		11.805		14.7216		14.4629
33.062		9.78736		16.3897		12.0826		15.5374		20.1283		12.9097		11.6828		14.733		15.4159
34.5621		9.78587		18.4951		11.4296		15.6361		19.0229		12.7927		11.5974		14.9449		15.6529
32.8891		9.813		15.2054		11.801		15.6936		23.7547		12.6172		11.7025		14.8967		13.9353
28.065		10.0547		15.1766		11.9079		16.3446		17.6995		13.004		11.7352		14.2048		13.943
30.4919		9.99834		16.1326		11.6688		16.2569		23.7403		13.5098		11.7761		14.3708		15.5381
31.8813		10.2933		21.6787		12.2814		16.9429		25.2615		13.3413		11.6791		14.3796		15.0543
37.5562		10.1777		17.8699		11.5806		17.1221		18.2917		12.9575		11.7038		14.6866		15.4052
33.0075		10.1678		17.7478		11.9395		16.0005		18.0642		12.9694		11.7263		14.8615		17.2791
33.1738		10.0309		17.5481		11.7546		19.578		24.8977		12.9186		11.4736		15.2519		16.8887
33.0811		9.91053		17.9454		11.2855		17.8671		22.169		13.0342		11.5836		14.609		17.3369
33.4444		9.92344		16.666		11.4313		16.9373		28.1397		12.6741		11.7122		14.5726		15.8739
26.7295		9.8352		18.3336		11.7217		20.6647		27.662		13.054		11.5484		14.9198		16.3383
36.0314		9.94395		14.4829		12.0468		18.0438		23.2326		12.7877		11.3009		14.9663		17.2421
40.269		9.93391		15.642		12.0206		16.6939		26.0928		13.151		11.6198		14.7863		17.7329
39.1749		9.90554		17.9039		12.018		18.2232		24.022		13.0962		11.4166		15.2986		15.8275
40.3072		9.61122		18.4268		12.2297		19.0939		24.0155		13.7797		11.5201		14.7975		15.9158
36.8617		9.90823		18.7366		11.8123		20.0055		28.5737		13.32		11.3968		14.952		17.1644
38.5889		9.89858		17.1495		11.9118		17.8661		31.8333		13.2176		11.5575		14.2461		16.3645
40.3263		9.94221		18.3		11.8931		15.1718		28.8348		12.9203		11.4744		14.4825		15.4078
34.8954		9.77712		17.8285		11.8259		15.4049		27.2578		13.0132		11.5806		13.7753		15.9701
35.1301		9.74844		16.3948		11.838		15.3922		29.5201		13.0423		11.5945		14.1726		17.4476
49.0814		9.77831		16.2446		11.4342		19.1626		23.9275		13.0913		11.3624		14.5372		17.5964
46.7822		9.79571		15.7055		11.7724		20.5316		29.4114		12.9142		11.2854		14.2525		18.024
35.6133		9.81691		18.5942		11.4458		19.5243		22.4217		13.392		11.6122		14.5422		18.1611
29.753		10.2629		16.819		11.3488		16.5374		24.7333		13.204		11.5941		14.4492		19.3531
31.1362		9.73379		15.6398		11.495		17.0635		21.7217		13.235		11.4936		13.7498		17.9222
27.9896		9.80695		15.7322		11.4186		15.1874		24.2071		13.4908		11.5678		14.0598		17.4706
32.792		9.82257		15.4855		11.4765		21.294		17.925		13.4507		11.3189		13.8291		17.7587
41.9052		9.99508		18.2831		11.083		19.1527		22.7447		13.7744		11.324		13.8951		17.6338
29.9545		10.2159		21.8407		10.8425		15.1088		24.9828		12.6648		11.38		13.9045		17.0653
24.4174		10.2653		15.9533		11.0267		21.813		18.7815		12.7601		11.0337		14.0528		16.6929
25.3422		10.2715		18.036		10.6931		21.0557		27.4732		12.4529		11.04		14.3007		16.0738
26.0653		10.2257		16.6184		10.865		20.571		32.7371		13.172		10.857		14.2485		16.1338
25.9549		10.3023		16.4394		11.6756		17.4205		22.8254		13.0222		11.0991		14.0323		16.1833
34.1735		10.028		15.7329		11.2083		18.6441		24.795		13.0832		11.1883		14.027		17.0922
41.0788		10.2315		16.1324		10.9595		19.4355		24.8622		12.9744		11.1287		13.5357		17.4125
27.708		10.2051		14.6781		11.5028		18.5214		22.8014		12.8852		11.1575		13.5186		16.7018
28.5961		10.0733		13.3333		10.9944		18.7828		18.1234		13.0868		10.9231		13.4524		16.2227
31.2946		9.96116		15.3005		11.5585		17.5887		21.1683		12.7669		10.9754		13.6101		17.0751
28.5627		10.1873		15.3619		11.7899		17.7138		28.4615		13.2425		10.9247		13.4972		17.2367
20.4554		10.2424		15.9205		11.1453		17.3089		32.8596		12.7674		11.1822		13.489		17.1871
27.0739		10.3798		15.509		11.6138		18.4931		27.9772		12.6		11.1772		14.4564		17.8179
33.0782		9.83342		15.0627		11.242		17.2635		28.852		12.9551		11.0992		14.339		18.4526
39.5692		9.83398		15.8097		11.0855		18.145		33.0387		12.7517		11.0217		13.7996		16.2742
38.0601		9.94097		14.2883		11.0747		21.6379		36.7249		12.654		10.8789		13.8483		19.3422
28.7939		10.2281		14.345		11.4405		18.7948		28.5175		13.2391		11.0897		14.3199		19.5979
29.2291		10.2524		19.1615		11.6908		17.6284		34.1753		12.9536		11.1796		14.1916		17.9968
50.085		10.1948		18.5785		10.8733		18.1327		24.8704		13.2265		11.4252		13.8497		19.8914
33.5257		10.1857		18.3435		11.5667		16.992		26.9081		13.7363		11.2035		14.0093		19.8598
27.7993		10.216		16.2223		11.438		17.1992		21.6384		13.4618		11.2964		13.9561		19.1938
28.7489		10.2412		14.0366		11.2757		15.1359		21.3834		13.5946		11.4247		13.7732		16.6167
23.2388		10.2949		15.022		11.0879		15.5437		17.4227		13.2615		11.1961		14.198		16.5115
31.313		10.095		19.9596		11.6853		15.507		18.2413		12.9087		11.2066		14.5305		15.6286
36.1643		10.0434		17.9775		11.0022		18.0651		23.2589		13.257		11.1094		13.9951		15.5583
30.589		10.1677		17.1777		11.1571		17.7386		18.257		13.8784		10.9882		14.0782		15.1613
34.9873		10.0436		14.999		10.9737		18.8928		25.6896		13.4903		11.0002		13.9061		15.2497
35.6018		10.025		14.6128		10.9506		15.395		22.7691		13.1954		10.8249		13.9706		14.0712
35.0879		10.105		14.2607		10.8394		15.4223		26.2183		13.8459		10.905		13.1564		15.0254
36.2044		9.7055		13.1226		10.7458		15.6617		22.8125		14.0504		10.7587		13.0543		18.7856
35.308		9.67582		13.4501		11.6072		15.7197		24.631		13.7886		10.5881		13.0588		14.8969
34.4998		9.8473		14.1187		11.337		15.379		21.3775		14.253		11.0225		13.4562		15.1385
32.2694		10.0736		13.6092		10.6178		15.601		22.2134		13.8441		10.779		12.3166		15.0159
33.3097		10.5547		14.3198		11.4542		14.5095		31.8162		13.575		10.8415		12.6491		14.4016
41.3232		10.5576		14.1642		11.2444		14.4501		19.7057		14.8946		11.0054		12.8542		14.2415
34.9439		10.4857		13.7522		10.9326		14.6967		23.7904		13.7434		10.9108		12.7984		14.4293
31.8318		10.2101		14.1813		11.13		15.8211		23.3682		13.8267		10.9673		13.727		13.8183
48.0346		10.1775		15.8289		10.9246		16.9111		33.1487		13.6264		10.7469		13.8353		15.0908
27.5681		10.2952		15.515		10.9756		19.1253		26.4446		13.8159		10.8172		13.8108		17.2985
26.9206		10.1502		16.0103		11.433		17.1044		32.8248		13.6274		11.0685		13.7639		16.3277
30.7728		10.2534		15.5639		11.1271		15.46		21.1844		13.4185		11.141		13.2045		16.2619
37.5707		10.1588		14.3312		11.2197		14.2636		23.2468		13.4734		11.02		13.3162		14.1809
32.6606		10.2346		12.8695		10.6715		17.6471		20.9805		13.5091		11.0218		13.1174		16.4347
30.9719		9.65109		13.7484		11.1203		16.1112		24.1021		13.5432		10.9012		12.85		16.624
25.9962		9.66375		13.0607		11.4392		16.4246		23.1242		13.5885		10.9249		13.785		15.1808
27.2246		9.62762		18.2597		11.1691		16.0212		20.1679		13.0769		10.8848		13.5729		17.5482
34.6486		10.0142		18.6159		11.6115		12.8046		26.4876		13.2331		10.8738		14.0013		16.9274
33.6779		10.0454		17.1784		11.0398		13.3642		24.9991		13.6279		10.8824		13.9909		17.3578
28.7401		9.80005		16.3642		11.1495		18.3278		25.0015		13.0504		10.8929		13.9567		18.095
26.6169		10.3197		17.4954		11.3104		14.708		25.8519		13.2384		10.978		13.683		21.5516
35.6987		10.345		20.2266		10.8422		16.0748		27.2846		13.5788		11.063		14.259		19.1643
34.1862		10.0348		18.3354		11.4724		13.2046		24.6766		13.8651		11.0655		14.2738		18.3563
34.1228		10.0249		17.901		11.3759		17.0132		22.1165		13.9034		11.2139		14.3995		18.0051
32.8819		10.0747		18.7425		11.189		16.7654		22.3354		13.8672		11.304		14.2966		19.1549
25.6599		10.0693		16.4509		11.4667		17.465		27.009		13.636		11.3551		13.4516		17.1899
25.1681		10.2143		15.5424		10.8242		18.1688		22.6152		13.4666		11.2184		13.4001		18.7103
37.1765		9.8243		17.3672		10.8741		17.4235		21.5558		13.7864		11.0949		13.0534		19.0509
41.2656		9.81945		16.1256		11.2491		16.4808		22.9385		13.5899		10.9964		12.9585		18.942
26.7277		9.6451		16.8494		11.667		20.7336		20.5186		13.4914		11.2479		13.3056		18.5995
16.8769		10.1416		14.4865		12.335		20.5248		21.6663		13.6047		11.1299		13.275		18.2236
28.5061		10.1215		13.2814		11.5788		16.1562		25.452		13.509		10.7363		13.1307		16.3782
25.7159		10.0924		12.9838		11.6386		23.0769		30.7797		13.5818		10.7619		13.1662		16.1188
27.3792		9.95592		14.9281		11.28		22.3458		21.9304		13.5471		10.6307		14.113		17.2371
25.5868		9.93584		14.4776		11.4088		18.6147		21.8966		13.193		10.8035		14.1435		19.2348
28.1231		10.0697		14.575		11.9284		19.4107		23.3105		13.6759		10.982		13.7631		19.5093
42.8612		10.229		14.4144		12.0536		19.7981		24.0603		12.9078		10.9154		13.9726		19.4408
24.8745		9.76012		15.2484		11.9729		17.919		18.1758		13.6744		10.7019		14.2807		18.3457
38.4847		9.78981		15.5263		12.1377		18.7858		22.7212		12.9049		10.5883		14.1695		18.5361
31.6095		10.0309		16.8872		12.0366		18.7133		20.1976		13.5965		10.5194		13.4901		17.2256
29.4831		10.0002		16.5488		11.6786		18.8209		25.1821		12.748		10.5478		13.7599		16.2576
18.8328		9.93631		15.6765		11.813		15.6721		23.4095		12.9386		10.9108		13.8153		15.9356
23.8		9.85293		15.1356		11.7942		16.0541		22.3515		12.6275		10.8095		13.6381		17.199
26.9844		10.3137		14.5676		11.3575		15.1923		27.2768		12.5595		10.9185		13.1335		16.9195
35.1158		10.2945		14.2895		11.3594		16.9455		34.4042		12.749		10.9455		13.4862		18.6229
41.6627		10.4078		14.76		11.4399		16.1195		26.7763		12.7937		10.7868		13.5982		17.5662
46.6386		10.3805		14.907		11.5542		12.768		22.9151		12.5799		10.6741		13.6283		16.6145
25.7537		10.3813		15.1749		11.4802		15.1058		22.0207		12.2729		10.6052		13.7125		17.4894
32.7117		10.3285		15.9731		11.456		14.6291		19.7232		12.7556		10.7306		13.8809		15.0974
36.8308		10.1684		16.2108		12.054		18.1669		20.8203		12.5856		10.9541		13.5421		14.0901
25.5567		10.3393		16.2253		11.266		14.9208		18.7852		12.3845		10.7428		13.4403		15.0384
19.3755		10.4271		14.5255		11.7161		15.1156		19.572		12.8881		10.7268		13.5691		15.816
21.1936		10.0379		14.4676		11.5693		15.4541		23.5838		12.5534		10.6915		13.588		15.7496
31.3599		9.85211		14.5931		11.2933		14.4073		20.3047		13.1593		10.6632		14.0396		15.7423
26.4214		9.91218		13.1746		11.2447		14.034		22.919		12.5848		10.7355		13.8372		15.6879
21.7559		9.96906		14.4896		11.531		17.231		25.0746		12.9812		10.7492		13.119		17.3731
21.2521		10.0751		13.4859		11.8329		17.1595		27.224		12.5926		10.8197		13.4009		17.1634
24.5905		10.1027		14.1901		11.5497		15.4923		25.0081		12.8727		10.8689		13.6471		15.8794
23.0938		10.0706		17.1056		11.6956		14.8041		36.8236		12.3643		10.6196		13.3655		17.3271
16.3033		10.5032		16.7059		11.6265		18.1213		33.6567		12.9944		10.7855		13.3177		16.9414
14.4427		10.5167		15.9639		11.1775		18.451		22.333		12.9022		10.9654		13.3931		16.6431
19.6643		10.0519		17.6285		11.5981		15.3234		22.3669		12.8239		10.7734		13.6268		18.0502
17.7033		10.348		18.4249		11.6085		19.8076		26.5155		12.8596		10.6262		13.7209		18.4182
16.7384		10.3101		14.2762		11.7028		20.4613		23.7192		12.8498		10.5729		13.0574		17.3055
16.512		10.2571		14.68		11.5287		20.073		33.383		13.4905		10.6011		13.041		16.3731
22.9761		10.2706		15.185		11.6674		18.1461		22.3869		12.6145		10.649		13.7248		16.3941
15.1788		10.1458		14.3751		11.8119		17.7094		34.4626		12.4738		10.6384		13.9034		15.4999
15.8223		10.1399		14.5358		11.772		17.0343		31.9771		12.5456		10.8828		13.7393		17.339
11.1069		10.0549		15.0318		11.6049		21.3236		34.2804		12.7845		10.8502		13.7051		18.6159
13.5675		10.4082		13.8991		11.59		22.5039		28.7389		12.8935		10.7673		13.5728		17.218
15.0434		10.3465		13.9233		11.1808		22.5139		23.0009		12.8105		10.7165		13.7345		17.4473
14.2386		9.57337		13.9712		11.6097		19.1663		19.4992		12.9942		10.8681		13.6336		18.4623
15.336		9.79158		14.6659		11.5083		20.2643		21.5265		12.9675		10.8849		13.8355		18.1849
18.4935		9.80499		12.7135		11.2367		20.6469		20.971		12.9862		10.7549		13.7148		18.5706
20.6966		9.80823		14.4985		11.9358		19.9743		24.3626		12.5103		10.8586		13.7642		18.3248
16.7116		9.73758		12.1725		11.5688		19.2657		25.348		13.1905		10.956		13.1712		16.9934
17.744		10.0303		15.0799		11.3468		21.5741		24.6416		12.8968		10.9059		13.2517		16.9065
20.0375		10.0398		14.8675		11.7686		17.8403		21.9623		13.0352		10.7448		13.2546		16.5008
37.1261		10.289		14.9913		11.9238		17.5977		16.671		13.4305		10.6512		13.0898		16.6097
31.2614		10.4662		16.3149		12.4163		18.8495		25.7449		13.4171		11.278		13.6439		17.593
20.25		10.405		14.9075		12.4043		17.3998		19.8784		12.938		11.1725		13.6994		17.4657
33.1113		10.9171		14.3809		12.2623		17.7889		24.0219		12.7918		11.0517		13.4753		17.3922
34.6573		10.7093		17.5122		12.8503		17.3325		19.1375		13.132		10.987		13.3318		15.0919
16.3032		10.8685		16.8223		11.9541		19.6694		20.9185		12.7497		11.0163		12.9279		15.075
30.4099		11.2785		16.7892		12.3592		19.8918		22.3198		12.808		10.75		13.007		15.3452
38.2467		11.0114		14.3708		11.654		17.8975		23.1		13.2313		10.8724		12.7033		14.6837
24.6881		10.3881		14.4621		12.0125		19.0755		22.2852		12.7697		10.8507		12.6558		14.0667
29.1028		10.4521		14.2503		11.5188		19.697		24.8494		13.1248		10.9363		13.4533		14.2495
26.5231		10.4699		13.4778		11.489		17.083		25.0045		13.1475		11.1396		13.4184		14.2286
37.9262		9.97979		13.2408		11.7235		16.8014		19.1133		13.1432		11.0256		12.622		14.5913
26.6799		10.0452		14.6696		12.1837		17.7458		18.1186		12.9973		10.9104		12.6176		15.6685
26.8265		11.2282		15.6477		12.2709		15.9585		21.4082		13.2355		11.1233		13.5852		16.0424
24.9454		11.5121		14.5265		11.9444		14.7609		22.877		13.4903		11.1369		13.6456		15.9346
23.3546		11.8		17.4415		12.0779		15.2059		21.0331		12.9072		11.0847		13.1378		14.9399
23.3678		12.0544		19.8833		11.9227		16.9623		24.6746		13.0401		11.1276		13.2699		16.8996
30.2613		12.2017		19.0442		12.0517		18.1224		20.3687		12.7812		10.9576		13.4649		16.6019
28.1863		11.4789		17.3461		12.3374		17.6057		17.9877		12.626		10.9364		13.686		16.2874
31.6609		11.6053		15.0857		12.923		17.4208		20.9519		12.2787		10.8964		12.6076		17.9477
26.8612		11.9555		18.9895		12.3199		19.3329		23.3703		12.5045		11.0034		12.7925		16.7295
32.7893		12.1962		16.1164		12.6047		17.581		18.6963		13.0331		11.2705		13.2252		16.14
28.7361		12.2916		14.9648		12.3714		17.2661		19.0529		12.5991		11.0884		13.3766		15.7542
20.2739		12.2758		15.2731		12.4595		18.1188		26.4126		12.8952		11.0033		13.2406		16.6936
24.0369		12.587		16.6963		12.2125		17.3735		22.9575		12.9007		11.0665		13.1875		16.7767
20.912		12.5901		15.3238		12.9496		16.0797		27.7433		12.8159		11.1101		13.2791		17.6577
20.6727		12.2323		14.524		11.5029		17.4615		22.6587		12.5848		10.9081		13.3604		16.876
23.4502		12.7334		16.6002		12.1157		17.8121		28.1352		13.0936		10.8831		13.2053		17.2043
25.7224		12.6159		14.3777		12.0499		17.483		26.1885		13.1553		10.7827		13.4523		16.9315
29.9439		12.1542		14.5		12.3411		17.3952		26.2935		12.9604		10.9128		13.5786		16.0694
19.8288		12.3043		14.4909		12.4389		17.7682		22.7268		12.9347		10.8618		13.6857		17.3744
24.5407		12.4371		17.0166		11.9921		13.819		26.8799		13.2799		11.0188		13.0246		16.7081
25.5497		12.3082		16.2097		11.8373		17.4244		28.6812		12.8439		11.2246		13.1713		17.7612
33.0908		12.2067		16.6788		11.5734		17.653		28.4274		12.9924		11.1297		13.0602		16.5423
31.753		12.2807		14.8272		12.6933		18.8856		25.928		12.7832		11.133		13.2641		16.346
23.2166		12.2414		14.9375		11.792		16.3416		19.5901		13.1728		11.4402		12.8611		16.234
23.9965		12.445		16.7589		11.4153		17.4002		24.0572		13.0362		11.3167		12.863		17.9567
23.1438		11.7601		14.8401		11.54		14.262		21.7445		12.716		11.0706		13.0415		19.4925
31.8898		11.8275		18.3895		12.2406		16.5895		33.511		13.254		11.0642		13.0777		18.6989
26.6355		11.5067		14.0219		12.2518		17.0328		20.7575		12.8603		11.1594		13.691		18.1823
25.0764		11.6406		15.7847		12.4437		17.9487		26.0652		12.9223		11.3331		13.7608		17.2869
36.3043		10.921		15.8629		13.0099		15.6923		24.617		12.9406		11.2818		13.1961		18.014
21.701		10.9867		14.3594		12.2036		15.1507		23.8649		12.5005		11.2162		12.8452		18.4777
24.9293		10.4014		17.0917		12.5775		17.6266		20.7161		13.0824		11.2989		13.1365		19.1263
31.6243		10.7154		15.4713		11.7018		18.8415		20.4758		13.2168		11.2882		13.3373		17.8034
25.453		10.6976		14.6722		11.8363		18.0951		22.2019		12.621		11.1138		13.6539		16.8133
23.9007		10.5784		15.3419		11.8467		14.7137		22.1998		12.6542		11.1949		13.5978		17.5655
21.1836		10.8211		14.2082		12.0403		17.559		22.1514		12.7057		11.4197		13.8406		17.4984
26.8435		10.7806		15.8273		11.6446		18.48		23.7853		11.9707		11.2583		13.8434		17.7563
22.3176		10.7305		14.9704		11.648		16.7144		19.3895		13.1946		11.0849		13.65		17.3159
20.8054		10.6794		15.5944		11.477		14.8285		19.7491		12.8822		11.3305		13.9599		17.1621
23.2247		10.6813		16.2084		11.9162		14.8898		17.8653		12.6147		11.1218		12.8428		17.104
25.107		10.6759		14.0056		11.9779		15.9358		19.005		13.3598		11.299		12.9476		17.4663
29.0048		10.6706		13.9834		12.3172		18.8776		20.2279		12.7026		11.2487		13.6727		16.9738
28.7659		10.7122		13.9227		12.5337		18.3301		19.7179		12.8909		10.9707		13.7401		17.3234
36.1332		10.7201		14.1692		12.2391		15.9828		23.6158		13.7729		10.8362		13.7347		16.3289
32.7461		10.7564		16.8118		12.3693		17.5826		23.6919		13.2803		10.6971		13.4751		16.6783
21.9888		10.9993		15.9837		12.3115		17.3519		30.956		13.5352		10.7659		12.9574		16.4384
23.4048		10.867		16.5564		12.346		16.2931		32.4763		13.5966		10.4747		13.193		14.7164
37.2555		10.827		16.5237		12.0899		20.5804		25.696		13.5263		10.7785		12.094		15.2859
38.9752		10.7369		16.8033		11.9099		19.7293		29.3344		13.5429		10.9875		11.9676		17.0695
19.0102		10.7337		15.3383		12.3251		15.1119		25.1861		13.6191		10.6579		11.8254		17.0812
31.9441		10.5332		17.9506		11.7697		18.4155		23.7774		13.7717		10.6427		11.9701		17.9702
32.3427		10.5058		20.0726		12.2012		18.4932		27.9021		13.4988		10.6767		13.2889		17.4979
31.5823		10.3814		18.514		12.4846		17.4725		29.1346		13.1961		10.947		13.3074		16.3453
18.0774		10.3699		18.6928		12.0688		20.2782		21.727		12.934		11.108		13.6636		17.4726
24.1208		10.5031		15.3043		12.0104		20.0975		27.142		12.4672		10.9336		13.8062		17.5236
23.3154		10.7008		14.8755		12.1814		15.6763		27.8358		12.6423		10.8724		13.7184		16.6663
28.9994		10.7175		16.3667		11.6087		18.6313		34.2577		12.275		10.7138		13.8828		16.4538
24.8344		10.5724		16.22		11.7617		19.6242		28.1588		12.4972		10.8368		13.431		16.5719
23.5634		10.5103		17.4374		12.3906		19.5177		39.1927		12.553		10.6962		13.4669		19.2841
28.2012		10.6564		17.5614		12.1557		17.2386		31.8538		12.5733		10.8794		13.2168		18.1926
21.6658		10.7777		16.8634		12.6683		17.2267		23.894		12.9365		11.0697		13.3135		17.3276
22.5813		11.1615		19.313		12.1538		18.1602		31.5867		12.9175		10.9977		13.2283		16.8734
18.8861		11.0552		18.3605		11.5423		17.0609		22.129		12.8654		11.0368		13.4774		16.7195
21.3504		10.8549		19.24		11.6279		16.8615		22.2162		12.816		10.8707		13.1192		16.6007
22.2012		10.8598		18.4527		12.0318		16.5036		29.0345		12.6447		11.0662		13.2186		16.4233
21.4451		10.7163		18.6308		11.9374		15.0207		21.5468		12.4884		11.0079		12.7468		16.7383
33.7361		10.7704		22.6139		12.1493		15.1454		20.266		12.3821		10.8704		12.6744		16.3433
39.8185		11.128		19.6131		12.1988		19.4561		22.1803		12.8924		10.9655		12.9893		15.847
34.8489		11.2601		25.3961		12.064		19.4176		21.0246		12.7827		11.1686		13.0215		16.3491
32.045		11.2157		18.5234		12.5894		18.2191		24.3401		12.6683		10.9026		13.106		17.4136
32.611		10.8062		17.7544		12.3035		17.5266		40.1992		12.8082		11.056		13.0793		17.0202
27.2092		10.8957		17.2424		12.2841		15.8379		42.1373		12.9529		11.0671		13.0936		16.3903
27.0998		10.8882		18.0639		12.4352		15.8559		24.7221		12.7452		10.9064		13.2008		17.9956
27.7266		10.7582		21.9625		12.3809		17.2318		28.3029		12.6362		10.9305		12.9944		17.5139
25.4538		10.5961		20.5913		11.9854		17.045		30.6283		12.7318		10.7129		12.9932		17.4885
31.1763		10.7147		20.2511		12.0393		17.8225		27.2874		12.6624		10.8127		13.4037		17.5875
31.9313		10.6676		20.4234		11.8887		17.3796		26.392		13.3027		10.6257		13.3837		18.7261
32.2659		10.4324		20.7663		12.3292		17.9318		28.8287		12.9584		10.8598		12.5654		18.7741
26.2316		10.325		22.6236		12.5596		17.6018		24.8349		13.3604		10.774		12.6014		21.0511
37.4269		10.2753		21.4323		12.401		19.4283		23.6285		13.3676		10.6662		13.8764		18.1804
33.0878		10.3912		17.0757		11.5758		19.7387		19.1058		13.1636		10.7155		13.9168		17.5612
36.3502		10.654		18.0628		12.2337		19.8328		19.8524		13.2446		10.5386		13.2174		17.0994
36.6677		10.6514		17.0045		12.2524		20.1556		19.4708		13.344		10.4765		13.2734		16.6354
35.8467		10.4372		16.9019		12.5556		15.45		19.1987		13.5006		10.4352		13.18		17.0331
32.2553		10.5861		17.2184		12.3902		14.7419		19.6379		13.0656		10.4162		13.1195		16.643
26.7732		10.5496		17.9987		12.1012		14.6879		20.1617		13.2642		10.1895		13.2962		16.9251
33.9823		10.3629		18.2363		12.0719		15.1374		22.1911		13.3812		10.1871		13.5377		16.8757
33.7926		10.3901		16.5375		12.39		14.6952		19.1492		12.6559		10.3655		12.7989		19.3391
35.4383		10.659		22.0818		11.8764		14.7956		25.7614		13.0509		10.1035		12.9777		17.4522
28.0086		10.6048		21.6007		12.6165		14.1741		20.6082		13.0196		10.1521		12.5518		17.6037
32.745		10.4528		16.3799		12.4812		14.7009		21.2624		12.751		10.152		12.4465		16.2445
33.6025		10.0985		19.7028		12.221		18.2429		22.8959		13.3216		10.1489		11.8601		18.2132
28.0047		10.1216		14.8244		12.0034		15.867		22.2132		12.9198		10.1785		11.7911		15.9991
29.8026		10.3001		17.6157		11.307		15.875		21.881		13.4301		10.0089		12.2788		17.7434
29.2284		10.1849		21.1407		11.9479		14.3241		21.3978		13.2886		10.0341		12.2716		17.4014
34.4832		10.2524		22.1048		12.5188		15.9857		23.295		12.8794		10.1385		13.3092		16.8444
31.3124		10.4832		20.6685		12.1797		15.7956		20.4379		13.416		10.0989		13.4744		17.8634
30.2967		10.52		23.7768		11.9882		14.8199		18.7299		12.4815		10.2621		13.7225		17.9253
31.5598		10.5179		19.9521		11.0628		16.5072		21.7223		12.9303		10.2026		13.554		18.1856
31.3503		10.6541		20.4947		11.3196		17.3691		19.9695		12.5285		10.1546		12.4721		17.7427
32.7816		10.0345		19.7672		11.4567		17.1961		20.866		13.1181		9.98027		12.4223		16.5951
28.3508		10.1512		19.9235		11.9733		19.7203		22.3825		13.077		10.0609		12.3809		17.1273
33.8856		10.1926		22.775		11.2361		18.4066		22.9323		13.5313		10.2023		12.3383		16.0248
26.1606		10.2528		19.4638		11.4699		18.2167		20.1576		13.5261		10.2632		12.1253		16.9737
28.2912		10.2912		25.7534		12.3733		14.4668		20.2358		12.7667		10.2673		12.545		16.4642
21.9572		10.2795		18.9367		11.6298		14.6585		20.1896		12.7178		9.97582		11.9921		15.8803
22.5897		10.2907		20.4695		12.2526		15.3782		19.6957		13.075		10.2498		11.948		16.5164
21.0243		10.3716		20.0501		12.0337		13.7646		23.9485		12.9127		10.1936		13.2396		17.4546
28.1814		10.3444		19.0407		12.5213		12.9626		24.5547		12.9512		10.2531		13.3346		16.9154
22.4299		10.387		19.6832		12.4823		16.8272		26.1646		13.5456		9.98439		12.741		16.988
21.1748		10.1218		17.3146		12.4215		16.7673		22.5518		12.8969		9.98012		12.8325		15.5039
25.1987		10.3866		18.3315		12.2134		17.2739		21.576		13.2172		9.80289		13.2138		18.8717
25.8407		10.428		21.1704		11.6298		15.8335		22.9563		13.4455		10.0596		13.2222		18.4768
26.9497		10.2846		20.6884		11.5964		14.5258		20.072		13.2193		10.0161		12.8167		17.9675
29.519		10.2018		18.7957		12.6365		14.6078		22.892		13.4975		9.78093		12.5837		16.3077
36.0352		10.1779		21.386		12.5424		15.5472		20.8642		13.2274		10.1118		13.0979		16.4955
31.9662		10.0193		27.3084		12.4884		16.7204		42.4229		12.9532		10.1586		13.0008		16.4755
30.2268		10.0825		27.3563		12.0661		16.642		24.707		13.2024		10.1105		13.9673		17.511
28.8907		10.1068		25.5138		11.656		17.015		30.4364		13.2864		10.1299		13.8256		18.1271
28.8524		10.2345		23.0541		12.3746		12.4979		25.4979		13.6519		10.2442		13.48		17.5007
34.4367		10.3411		28.9164		11.5906		12.5758		24.8751		12.9846		10.155		13.6753		19.3129
28.7816		10.4053		25.1948		12.2621		12.5665		20.0235		13.2609		10.1609		13.7369		18.3584
39.6778		9.97859		23.6508		12.0783		18.482		23.8426		13.0959		10.1943		13.9201		14.4833
36.9638		10.1397		26.2227		11.5595		18.5123		22.165		13.1332		10.1214		13.7329		18.5054
36.494		9.76792		29.351		11.6129		18.4913		31.5854		13.4406		10.1739		13.7812		16.7882
28.0176		9.79454		30.3269		11.3536		14.675		35.8425		13.209		10.1903		13.5677		17.0093
26.931		9.94271		23.2515		11.597		15.1428		30.643		13.7554		9.9747		13.7147		17.1182
31.4196		9.91591		26.7466		11.8952		15.7943		28.0281		13.6437		10.1496		14.7511		17.9739
30.1387		9.88491		24.8395		11.4581		16.3778		26.8352		13.8091		9.9392		14.5351		18.6714
27.8039		10.1127		25.0347		11.6778		16.7353		20.319		13.3234		10.0652		13.7935		15.285
27.0597		10.0455		26.8079		11.6582		16.9278		28.1842		13.7403		9.82655		13.8152		15.9748
33.1578		10.0002		26.9393		11.9246		15.2177		34.7995		13.92		10.098		13.8817		15.8869
33.0254		10.1696		22.2648		12.729		14.8682		19.0034		13.4361		10.0851		13.7922		14.6506
32.3092		10.5661		25.3724		11.813		15.5952		25.1518		13.455		10.0473		14.0177		17.1188
31.7663		10.5278		24.3409		11.8317		15.4722		26.5265		12.8593		9.96821		13.9764		16.3189
32.7159		10.4901		21.3389		11.5892		15.3485		30.2801		13.3852		9.95208		14.1595		20.0363
32.8767		10.6469		29.4731		11.3216		13.5925		21.8814		13.3052		10.1508		13.8327		19.1954
33.2337		10.5392		27.5915		11.9433		15.9841		30.6995		13.0825		10.1711		13.4239		19.7724
26.495		10.4919		29.3727		11.8039		16.3011		24.1896		13.9256		10.129		13.577		20.1911
22.5854		10.2676		26.4932		11.5132		15.2938		20.2737		13.2578		10.2746		12.8387		17.5129
27.4974		10.5435		21.1711		11.1702		15.0025		23.832		13.2315		10.2834		12.8521		18.3717
30.0511		10.5562		23.035		11.4903		14.923		18.2864		13.1699		10.2471		13.652		18.1009
29.3345		10.2837		26.2398		11.5783		14.7911		19.3818		13.2283		10.2138		13.6914		16.5452
33.5719		10.3819		26.8288		12.0315		16.3374		28.5007		13.2648		9.90733		13.5107		16.1118
31.6913		10.3158		24.9717		11.8789		15.8175		18.4579		13.4004		9.82838		13.8073		17.6977
26.9629		10.2073		23.4863		11.6661		16.8805		21.2114		13.4352		9.96344		13.6204		17.3811
31.207		10.1742		24.2297		11.8559		17.5922		22.9403		13.8882		10.0294		13.7299		18.7115
34.5435		10.1124		21.7735		11.7165		18.6208		31.7494		13.6375		9.85382		14.2985		21.4109
32.0679		10.1667		24.6001		11.6098		15.5824		20.3345		13.228		9.98102		14.2195		19.3226
36.1376		10.2475		24.4625		11.0603		14.7889		23.3347		13.7268		10.1143		13.6235		19.3882
35.8621		10.1416		23.9245		11.3625		15.3486		20.4963		13.3994		9.93493		13.4768		15.8599
33.7693		10.1843		23.5241		11.4879		16.3677		22.0385		13.5917		10.0498		13.8965		16.1335
27.1068		10.1754		20.6919		11.7359		16.0518		20.5157		13.8767		10.1119		13.8699		15.9483
28.885		10.3086		19.4692		11.7283		16.1112		26.6221		13.3327		10.057		13.5217		17.5858
30.86		10.298		25.0371		12.2866		14.6228		22.407		13.5588		9.91018		13.8425		17.2783
26.9663		10.1933		26.5876		12.0985		15.4469		24.6877		13.4916		10.0048		13.5705		16.1577
30.4417		9.9353		19.7054		12.1526		15.2166		25.4847		13.6609		10.1201		13.4302		18.1453
32.6972		10.3744		23.3708		11.7251		15.947		25.4843		13.6348		10.0192		13.052		19.5917
31.8664		10.3254		22.513		11.7984		15.4162		29.1491		13.3847		10.1238		13.0491		21.9282
27.45		10.3165		24.0934		12.0005		15.9902		29.494		12.9446		9.97702		12.6363		19.1032
27.1341		10.1228		22.0412		12.0398		19.1667		26.8027		13.1142		10.1077		12.6094		19.3895
27.8181		10.0858		22.147		11.8522		12.7363		30.5293		13.5186		10.1845		13.0687		19.7641
25.0389		9.94268		23.2264		11.9333		13.2535		30.5013		13.1424		10.235		13.2129		18.9189
25.8387		10.1903		23.2195		12.0007		15.9391		26.1724		13.5993		10.1081		13.1966		19.345
23.8195		10.1661		28.1888		11.7655		15.4545		29.294		13.4952		10.317		13.3977		16.3177
30.3878		10.1651		27.0448		11.9072		17.6882		28.1664		12.796		10.3355		13.2507		16.4075
30.0321		10.1358		25.4193		11.8721		17.2075		24.0049		13.3301		10.3458		13.2676		16.4204
23.5798		10.1315		25.6333		11.8267		16.9826		25.6127		12.6913		10.3422		13.496		16.4745
26.4073		10.0583		25.9078		11.6047		15.7837		26.8089		13.2516		10.129		13.599		17.517
25.9224		10.3677		24.8619		11.5326		15.5948		22.0567		12.727		9.86685		13.9068		17.4607
24.4154		10.3424		26.4213		11.769		15.7879		26.4455		13.217		10.2099		13.8018		18.7857
24.248		10.3093		25.4479		11.7509		16.0371		21.3581		12.6934		10.0631		13.7231		17.5595
24.7377		10.4076		27.2099		11.496		16.7319		26.5827		12.7544		10.0331		13.9679		16.4952
26.931		10.5078		27.214		11.8541		17.2154		20.108		12.6045		10.1005		13.5624		16.4514
27.2549		10.48		23.0788		11.6072		16.4583		22.7679		12.4314		10.0293		13.6988		15.0787
27.1062		10.2698		28.0186		11.8893		15.8743		20.785		12.4585		10.0411		12.6051		15.9774
26.8129		10.2583		23.4521		11.917		15.4756		23.759		13.1188		10.1875		12.8315		18.3203
26.1462		10.2685		22.0729		11.7865		14.9856		19.2335		12.9826		10.2137		13.3641		18.9686
26.6158		10.4716		25.3786		11.5874		15.0576		21.0018		12.8791		10.1223		13.3186		17.2116
27.4972		10.6003		26.5299		12.0007		15.0563		24.1089		12.8449		10.0071		12.9307		16.7569
27.0476		10.6826		24.6058		11.9858		14.3077		23.1684		13.0467		10.0367		13.1959		17.4887
25.9583		10.5602		22.6858		12.496		16.5148		19.6545		12.892		10.1336		12.485		17.2701
26.3522		10.4281		22.7867		12.0455		17.1656		20.5085		12.9167		10.3527		12.3992		14.9355
23.9739		10.511		20.4061		12.1611		16.8421		19.0197		12.9352		10.3648		13.7597		15.4579
24.2058		10.5183		26.4079		11.716		18.9059		19.3174		12.9005		10.2543		13.7657		16.4953
24.4182		10.3172		25.984		11.683		19.5385				13.3407		10.4435		12.8198		17.1118
24.3258		10.3423		28.9378		11.7765		18.2895				13.7553		10.4838		13.145		14.7519
23.8038		10.3692		25.5177		11.3403		16.9948				13.2755		10.3654		12.5746		18.3864
23.6817		10.3818		24.8302		11.4007		17.4046				12.8054		10.5566		12.4586		15.9034
25.2711		10.6467		20.2603		11.3733		17.1056				13.8243		10.6515		12.189		17.3646
25.4801		10.6299		20.4773		11.3472		16.4541				12.8274		10.5281		12.216		17.9843
25.7289		10.4124		20.694		12.374		17.3922				13.678		10.6058		12.1158		17.5697
27.8632		10.5646		19.9136		11.5668		17.1812				13.5469		10.4113		12.8893		18.9601
34.7338		10.4742		21.2013		11.8117		17.5386				13.6507		10.5768		12.7788		19.1001
30.7747		10.4667		22.9325		12.0628		17.8001				13.1728		10.5538		13.2038		18.3391
34.4108		10.3872		22.2287		11.7716		18.0259				12.6921		10.4461		13.1385		19.2021
32.9028		10.3273		22.7437		11.5548		17.2788				12.9853		10.6227		13.2408		18.1849
22.6906		10.3454		22.8883		12.8335		17.6575				12.9646		10.9942		13.2565		19.4276
23.388		10.2882		24.4762		12.1539		17.2291				12.7303		10.8424		12.6399		17.4159
30.0474		10.1855		29.3657		12.8333		17.2144				13.3695		10.8592		12.7356		17.6502
25.669		10.1824		21.967		12.5249		17.1725				13.1328		11.0585		12.2399		18.3891
25.1837		10.2182		23.1864		12.8516		15.866				13.0184		11.0063		12.4534		18.2189
25.4296		10.1989		27.4147		11.8759		17.8351				12.7351		10.9596		12.9484		17.689
27.8873		10.238		26.2647		12.0738		17.348				12.7772		10.8608		13.0834		18.2498
30.4439		10.1278		21.6622		12.3593		15.4069				13.298		10.6142		12.61		19.566
23.8867		10.1615		30.7101		12.2512		15.053				13.3881		10.8486		12.7186		20.8333
24.2538		10.7362		25.7401		12.2312		14.4209				13.8429		10.8154		12.9033		20.1857
24.525		10.7006		28.1404		12.1115		15.1118				13.0054		10.6693		13.1023		18.356
24.741		10.5776		33.7312		12.1195		15.0462				13.5008		10.6011		13.2525		17.277
25.3204		11.1079		34.4888		12.3593		15.0857				13.1922		10.5363		13.2029		17.3634
25.7621		11.1273		22.1795		12.4048		11.1211				13.2424		10.4754		13.0475		20.179
29.6259		11.5619		21.5064		12.902		16.8225				13.0364		10.3807		13.1486		16.8239
23.6799		11.3969		25.0206		12.1454		15.6432				12.8373		10.5078		12.9012		18.4861
22.6856		11.4098		21.9316		11.9006		15.1547				12.749		10.4005		12.781		19.359
24.3814		12.0765		21.3141		12.2602		15.0005				13.3936		10.3013		12.6629		18.7827
26.8809		11.8226		20.5659		11.9946		14.8703				13.2369		10.2582		12.7852		19
23.0414		12.7811		19.6062		12.6603		14.7169				13.0693		10.3503		12.7361		16.2458
26.3585		12.996		22.6521		12.1347		14.8609				13.2263		10.1009		12.8809		15.9867
27.634		12.5437		19.5741		12.0352		14.9065				13.2439		10.2776		13.0938		17.324
22.2976		12.3785		19.3876		11.8319		15.9176				13.3078		10.217		13.2387		18.4343
22.2545		12.4421		21.8359		12.0068		16.6204				12.9832		10.3918		13.7069		16.5705
18.7316		12.1587		22.8317		12.1276		16.315				13.1392		10.3933		13.6602		17.004
25.7024		12.0768		21.7837		12.5065		15.0693				13.6546		10.4661		13.0147		19.0176
37.3295		12.0453		20.9396		11.4686		15.0022				13.0121		10.5869		13.106		21.1093
32.9966		12.521		22.2928		11.6549		12.7551				12.5292		10.439		13.1574		16.9036
29.4024		12.1511		18.3261		11.9385		12.6012				12.8045		10.4401		13.4236		16.8213
30.4994		12.1685		21.8921		11.6464		16.2498				12.7602		10.5704		13.0852		18.9605
34.8128		12.0682		21.9705		11.738		15.7325				12.5915		10.452		13.2656		18.491
27.8641		11.7357		24.4283		12.0889		15.8179				13.1493		10.4437		13.704		18.5602
27.0475		11.7662		24.2323		11.433		12.689				13.1146		10.5631		13.8039		17.6972
25.0098		11.6164		20.4272		11.9993		16.4011				13.4649		10.4669		13.1271		18.6585
29.7401		11.4239		24.8251		11.3152		16.4827				12.8942		10.5137		13.2651		17.0607
28.0223		11.51		24.3637		11.2009		15.7354				12.501		10.4601		13.875		17.2734
25.605		11.5205		23.5857		11.3568		15.9938				13.1012		10.4373		14.1398		17.4275
28.4992		11.1596		22.309		11.8072		16.2002				12.7701		10.5739		13.6204		16.7665
29.5631		11.6564		31.5893		11.4864		17.2328				13.1939		10.6944		13.6825		17.1656
36.6731		11.7203		40.6151		10.9659		16.9978				13.1409		10.7657		14.3538		17.5927
36.0966		11.2254		31.3055		11.8975		17.7613				13.0946		10.8545		14.4405		18.4844
37.8714		10.9544		36.4188		11.8624		15.6661				13.2383		10.8675		13.4505		17.0962
32.3582		11.0028		35.339		12.1175		22.9416				13.8138		11.4278		13.3757		17.9903
37.9136		11.0048		22.1923		11.9009		22.4078				14.0068		11.1229		13.4046		19.7621
34.8095		11.2781		27.4953		12.2588		23.5648				13.8199		11.1046		13.6729		17.3034
37.2171		10.965		20.829		11.7624		18.658				14.2373		11.1206		13.4253		18.4976
37.9601		11.1065		23.5894		11.8356		19.0978				13.8321		11.1718		13.6699		18.3503
37.9658		11.0929		23.6247		11.7887		16.6737				14.4602		11.216		13.2923		16.3343
29.6248		11.3774		24.7027		11.8715		16.2633				14.8638		10.9855		13.212		16.809
28.8585		11.3032		29.3913		11.717		16.1301				14.245		10.7711		13.2489		16.9298
30.9212		10.8709		23.4503		11.8601		14.8519				14.5666		11.0843		13.2132		16.9667
33.3541		10.9682		19.6801		11.6687		12.7092				14.0835		10.9486		14.0625		16.1138
32.7465		10.9548		22.8621		11.5329		13.5159				14.0369		11.0252		13.9197		16.4062
34.3301		10.9811		26.6683		12.3729		13.6429				13.9026		10.9986		13.7922		17.4276
29.2516		11.274		26.3483		12.3364		19.9806				14.4332		11.1505		13.4908		17.083
34.4593		11.4578		26.0286		11.7639		20.3177				14.3454		11.0668		13.6267		17.5472
37.9735		11.3653		22.8967		11.1816		17.2082				14.4258		11.0072		13.5289		17.6984
39.4598		11.1124		25.9252		11.4356		22.1481				14.3351		11.0925		13.1115		17.8777
36.337		11.3256		27.0029		11.5714		23.1804				14.2597		10.9888		12.9769		18.7773
39.1595		11.2036		25.8142		11.8866		20.2833				13.889		11.1911		13.6108		17.7847
30.1167		10.5604		25.5432		12.0166		25.4265				13.8965		10.8461		13.628		18.5507
38.2132		11.2328		21.593		11.7853		23.6004				13.7634		11.1141		13.2123		20.5598
37.3281		11.141		29.9115		12.2132		15.5527				13.637		11.0591		13.3233		19.9327
27.4336		11.2917		22.096		11.6394		19.6747				14.2008		10.8382		13.3663		16.5733
33.9963		11.309		20.9059		11.3912		20.1331				14.3665		10.9143		13.4005		18.4829
33.6913		11.2677		23.7955		11.3262		18.2885				14.291		11.0953		13.4706		17.4098
26.0377		11.0311		22.9115		11.7633		13.1398				15.0092		11.1396		13.5183		17.3791
32.0293		11.5386		24.122		11.9957		12.9584				15.1526		11.1909		12.7011		17.3072
29.023		11.0989		26.245		11.6177		15.2298				15.0252		11.2673		12.7476		17.0446
24.1083		11.0346		28.7926		11.5396		16.9821				14.48		11.2974		12.6038		17.9319
24.7754		11.0284		27.4151		11.237		17.7068				14.3718		11.39		13.0427		18.3714
25.1233		11.1143		26.472		11.5564		15.4679				14.4621		11.3095		13.2758		17.7557
27.7444		11.1412		27.1676		11.6336		12.3903				14.3482		11.2983		13.4252		17.8946
24.0631		11.0622		28.2673		11.4932		12.5713				14.4345		11.5295		12.6291		17.6346
26.1161		11.2666		23.2945		11.1147		11.9789				14.0234		11.2423		12.6836		17.2561
24.8404		11.2252		23.07		11.4793		14.6135				14.2012		11.3561		12.8333		17.5058
14.379		11.1943		23.8877		11.1238		14.09				14.3216		10.9775		12.8131		18.4105
15.8867		11.2566		27.6023		11.3957		16.8161				14.2221		11.2582		13.1425		19.1276
22.8918		11.5216		28.2017		11.3703		14.4741				14.0697		11.5675		13.0515		18.7514
18.2468		11.4643		22.7904		11.3979		14.7593				13.533		11.608		13.6883		17.7812
20.6757		11.0427		26.5249		11.4461		14.4757				13.7793		11.7545		13.4615		18.5814
23.4826		11.6671		27.6294		11.245		14.9663				13.9828		11.7117		13.6363		18.7614
23.2651		11.7147		27.9178		11.4753		14.8621				14.1145		11.4687		13.5766		18.638
24.9856		11.6323		24.1038		11.3718		17.5771				14.109		11.4677		13.1974		18.5307
20.2903		11.2935		24.2414		11.8638		16.4492				13.9956		11.6729		13.1753		18.4308
21.7134		11.264		19.0318		11.9679		16.3842				13.9872		11.7925		12.9997		18.0087
25.416		11.9999		19.2828		11.7323		17.3927				14.2696		11.6855		13.0907		16.9078
22.9598		11.7191		22.1113		11.5596		19.1309				13.8338		11.6377		13.3763		16.5788
22.7804		11.7555		25.653		11.6154		18.9519				13.7304		11.3254		13.3356		17.2322
22.427		11.6983		23.3862		11.7079		21.3226				13.6315		11.4313		13.1961		18.0259
20.1849		11.375		21.6219		11.394		20.6925				13.2822		11.2645		13.3332		18.5218
22.9656		11.5287		19.7337		11.634		20.0347				13.1071		11.3483		12.9865		16.9297
16.8236		11.5955		21.9175		11.8553		19.8761				13.3736		11.3966		12.8304		17.6288
16.2816		11.1039		19.9122		11.551		19.7441				13.1134		11.4221		13.2896		18.582
19.2745		11.1088		23.269		11.7123		19.9743				13.6354		11.2424		13.2107		18.276
18.6999		11.1953		20.8431		11.3686		16.162				13.4859		11.2185		13.3454		19.3142
20.5034		10.9659		21.1088		11.172		17.0388				13.6032		11.3452		13.6015		19.1405
22.9196		11.1219		20.6535		11.2915		16.4282				13.3845		11.3605		14.0201		19.3637
24.4131		11.0857		22.0077		11.1966		16.3887				13.8459		11.4677		14.0008		20.4587
17.193		10.7607		19.4674		12.0952		15.7451				13.6286		11.4971		13.6032		19.2247
19.5113		11.2698		22.7063		12.5308		16.552				13.3983		11.5471		13.681		19.6093
19.6206		11.2383		21.5435		12.4532		17.7516				13.5179		11.3609		13.9475		19.7853
30.3025		11.2746		21.4872		11.984		16.4158				13.4802		11.4461		13.799		19.7761
32.9203		10.8389		22.3917		12.1243		16.4406				13.7895		11.6103		13.7125		19.3286
35.1701		10.8702		22.6182		12.3069		16.9238				14.2278		11.5596		13.8507		16.8915
24.4672		10.7869		19.2679		12.3125		17.7393				14.1562		11.5678		13.4527		17.1597
29.8938		11.5335		23.8596		11.9904		17.3538				14.5201		11.4524		13.5959		16.6414
31.4956		10.7958		22.4638		12.2066		16.6203				14.0707		11.4104		14.2116		17.3615
32.2898		10.7738		22.5443		12.3813		16.9465				13.9504		11.5846		14.3587		18.2317
31.8899		10.6568		21.9509		11.5309		16.3541				14.8818		11.5152		14.5908		18.1006
26.3164		10.946		23.5004		11.5658		19.0764				13.7338		11.6226		14.5549		17.4476
31.6542		11.0233		29.6743		11.6138		18.6339				14.0917		11.6815		14.4248		16.7878
24.5262		10.9096		22.1599		11.9146		17.8549				13.6323		11.9211		14.3161		17.124
23.6004		10.791		26.4482		12.0932		19.2281				13.8931		11.724		13.5996		17.1361
24.2547		10.5352		27.7291		12.1689		15.0169				14.1549		11.8666		13.5338		17.358
28.0303		10.4745		25.4793		12.5507		15.3458				13.7267		11.5935		13.8813		18.0693
26.9455		10.9		24.412		12.6132		16.6896				14.2259		11.7699		13.7655		18.0597
21.5527		10.9624		27.0364		11.6903		16.6147				13.7003		11.6833		14.0619		17.3186
32.3991		11.0051		21.534		11.3496		15.5961				13.7074		11.7386		14.167		14.2242
32.1854		10.4174		21.2406		12.4791		16.6139				13.951		11.5957		13.6516		15.333
22.9604		11.3221		21.5048		12.5892		19.4986				13.7992		11.8918		13.817		15.1204
23.7826		11.282		23.9315		12.3399		20.0542				14.0099		11.6384		13.3008		15.9609
17.1666		10.0293		22.4532		11.5004		20.326				13.62		11.6365		13.3053		16.2049
30.8099		10.6734		32.6576		11.6007		16.3356				14.2337		11.5641		13.8125		17.4613
27.3608		10.5576		25.6863		11.9043		18.2304				13.389		11.5675		13.9946		17.3861
27.5892		10.5046		28.463		12.2442		17.1898				13.8403		11.5349		14.5794		15.8461
22.5248		9.8905		27.0328		11.4459		19.532				13.6654		11.3782		14.7326		15.7485
20.6344		10.684		26.8718		11.9449		17.4764				14.4998		11.4997		14.1854		16.6498
22.4863		10.648		29.8605		12.4759		16.9476				14.2874		11.4129		14.1552		16.2553
23.1198		10.3819		24.9212		11.773		17.9498				14.1661		11.2426		13.9578		16.5398
25.4786		9.87424		32.6103		11.8086		19.0123				14.3498		11.5021		13.5881		18.7275
22.3688		9.83339		22.2985		12.0068		18.7412				14.0982		11.2253		13.9275		16.7426
21.7096		9.67094		22.1153		12.1507		18.142				14.1541		11.1707		13.7309		17.1311
26.8146		9.7813		24.2148		12.1212		16.2012				14.0777		11.4119		13.313		15.4547
20.7227		9.64777		27.4602		12.2115		16.2739				13.9578		11.4976		13.3508		19.8683
24.1936		10.1818		24.4396		11.944		18.9811				14.0504		11.7177		13.9284		20.1855
24.0491		9.78695		26.8494		11.3635		18.3807				13.9682		11.6583		13.9949		17.7426
24.2367		9.87679		27.3261		11.2516		18.5429				14.2919		11.4412		13.4711		17.8262
26.1904		9.81481		28.4866		10.8526		20.3335				14.0963		11.6429		13.6125		17.8372
23.0065		9.82291		25.92		11.1027		19.4879				14.034		11.6451		14.7323		16.9163
23.8803		9.60831		24.9355		11.1562		18.9821				13.9077		11.4493		14.8186		17.1046
22.3727		9.5556		25.375		11.1419		26.0711				14.1142		11.4395		14.2015		16.9955
23.6769		9.46812		26.947		12.07		26.6125				14.5895		11.3453		14.1697		18.0607
23.9472		9.96744		30.2752		11.9536		25.6249				14.3802		11.5036		13.7899		18.2127
25.1592		9.94683		29.8543		12.2375		22.7162				14.1263		11.4367		13.9758		17.8086
23.334		10.1471		26.4381		11.8535		25.4757				14.3324		11.4724		13.7433		18.5776
20.5357		9.65886		23.7921		11.6077		24.9784				13.7803		11.5922		13.8497		16.9848
26.4797		9.58402		29.9405		10.9173		23.0921				14.2574		11.6228		13.1307		19.1662
24.6504		9.54889		25.7157		11.471		22.8103				14.3456		11.5579		13.025		18.9582
23.5308		10.553		27.3585		11.4028		22.7374				14.3204		11.5755		12.9741		16.658
24.9626		10.0231		26.863		11.5546		20.8457				14.3613		11.5229		13.0374		17.4022
22.754		9.98097		27.1038		12.0138		16.798				14.0137		11.6141		14.6954		16.1495
19.7888		10.0593		31.1414		11.6699		16.9684				13.7231		11.3729		14.8275		17.682
19.9617		10.0346		30.8946		11.3044		19.0082				13.5049		11.3966		13.8123		17.8475
22.8837		10.0267		23.5128		11.3257		17.8064				13.1943		11.4073		14.0687		17.7643
26.0932		10.7708		27.1324		11.5771		18.0359				13.1583		11.2569		14.2041		18.1733
28.7311		10.3157		26.861		11.5065		22.6066				13.3579		11.1877		14.158		18.0582
26.8477		10.3164		24.2336		11.3097		17.6113				13.3878		11.3706		14.17		17.3266
27.4456		10.9477		31.4354		11.6847		17.861				13.3755		11.4611		14.4493		17.5286
24.5936		10.1911		26.8111		11.9137		14.4513				13.9042		11.441		14.3435		18.9068
25.0183		10.4207		26.8099		12.2029		17.4293				13.9173		11.3884		14.4201		19.9748
22.9524		10.3195		24.0108		12.4887		17.5565				13.6265		11.3928		14.0824		20.7592
31.7271		10.2674		23.5047		12.2071		19.8494				14.5367		11.4937		13.996		19.9691
30.0934		10.8132		20.3678		12.5542		18.8236				13.7807		11.414		13.0026		19.841
20.0498		10.8129		25.9378		11.6456		18.4338				14.4684		11.2656		13.0635		18.888
21.0966		11.4722		25.5478		11.7989		17.5838				14.5344		11.3962		13.9051		19.2607
17.481		11.6798		21.2214		11.522		19.7687				14.6646		11.1525		13.7687		20.2516
18.0209		11.7342		21.9091		11.7077		19.9198				14.2695		11.1619		15.2788		17.4397
22.9602		11.2954		21.5432		11.3148		14.5811				13.929		11.4773		15.1329		17.2378
23.4193		11.1924		21.8463		11.4706		19.3209				14.1508		11.2144		14.265		17.3434
21.7107		11.1367		21.4086		11.6036		19.2802				13.9272		11.0741		14.4017		18.1437
15.7776		11.3373		22.0253		11.6778		15.3936				14.0309		11.3723		14.8039		16.5636
19.437		13.9294		19.6602		12.1796		19.6247				14.0907		11.5885		14.6727		16.226
19.1315		14.3868		19.6447		11.6404		19.8153				13.8688		11.17		14.4415		16.4205
21.8949		14.3492		19.2477		11.2393		20.1454				13.9094		11.0918		14.6258		17.1328
31.4629		14.4516		23.8228		11.3031		17.9041				14.0884		10.9488		14.8214		19.8107
20.3127		13.9402		20.8298		11.5072		17.901				13.9755		10.7689		14.7204		19.4551
26.1204		13.8678		27.1868		11.5652		18.6952				13.8905		10.776		14.1215		19.0591
22.852		14.4972		26.6616		11.2706		17.9445						10.722		14.2407		19.4786
22.9989		14.5347		23.6725		11.1513		18.0537						10.6734		14.6062		18.36
37.0181		14.5104		23.7026		11.8226		19.1284						10.4055		14.9389		18.4013
22.1909		14.1212		22.1327		11.2635		14.8435						10.3614		13.8801		18.0918
24.71		11.898		21.9576		11.1863		15.4024						10.0278		14.1131		18.2064
22.4071		11.984		27.3761		11.9593		15.9695						10.1278		14.3637		19.589
28.0963		11.9855		25.196		11.9295		21.0919						9.6196		14.5632		19.1566
24.5621		14.3365		26.3438		11.9001		21.4676						9.95964		13.9879		17.765
26.9916		14.7027		27.1812		12.0377		16.1371						9.90376		13.8423		17.2417
39.9877		14.9382		23.8171		11.5591		15.7331						10.0141		13.5702		17.0154
41.4075		15.3249		24.12		11.8793		16.0045						9.91167		13.5671		17.5253
22.2159		14.3163		23.5259		12.303		20.824						9.80544		14.1829		17.0995
22.2758		14.1392		25.178		11.5748		21.5787						9.90065		14.1874		17.8048
21.1132		14.7792		26.1077		11.8194		22.0636						9.97849		13.6715		16.9687
19.7765		14.3311		25.467		11.6916		19.2549						9.66386		13.9444		16.7901
18.4928		14.3702		21.3349		11.8333		17.5982						9.65801		14.3864		16.6077
18.9198		14.4965		19.1835		10.913		17.8737						9.74628		14.4088		15.481
17.653		14.3261		22.705		11.6699		15.8607						9.68155		13.9752		18.0288
18.197		14.6916		22.5198		11.7541		16.4545						9.68		13.9192		16.928
18.0651		14.4641		19.7363		11.9191		16.651						9.61466		13.7075		16.1946
26.9901		13.7883		19.6531		11.3664		18.2561						9.86784		13.618		15.7231
26.8451		13.7724		21.2394		11.6149		18.4524						9.6601		14.9701		16.7839
24.3633		13.8403		25.9629		11.5616		18.6728						9.57685		14.8339		17.0837
28.7881		12.2576		23.6892		12.0968		18.574						9.64618		13.753		18.3113
32.3091		12.7462		21.5704		11.2149		19.3284						9.60708		13.7868		18.5067
33.4774		12.6505		22.1768		11.5773		19.3951						9.58817		14.1865		15.1084
22.0436		12.8775		22.0818		11.8397		18.6822						9.47735		14.1347		15.5816
20.762		12.3708		20.7278		11.5725		18.8829						9.66497		13.8211		15.7856
27.1096		12.5639		24.6891		11.8891		18.8035						9.70241		13.6479		15.9442
21.009		12.6961		23.3439		12.3141		16.676						9.8461		14.4476		15.1372
18.2695		12.7538		25.8545		12.1408		15.6972						9.86414		14.3125		15.3324
18.7476		13.1283		25.2132		11.9835		15.9169						9.71985		14.5065		16.1892
20.6664		12.9348		25.2686		12.1924		15.1972						9.58664		14.6581		16.7269
25.7039		12.3059		19.1394		11.447		16.2928						9.70304		14.7579		16.3284
26.6541		11.9829		20.4914		11.9589		15.8273						9.7579		14.6448		15.8337
28.3137		11.9737		22.3454		11.4746		19.7242						9.693		14.5047		16.282
25.3284		12.5899		20.0221		12.5204		18.9117						9.60491		14.5779		15.4144
26.0738		12.565		22.742		12.2669		18.8203						9.61987		14.0414		15.715
40.9353		12.6967		21.9191		12.1988		18.8163						9.49433		14.0895		15.7869
39.5034		12.4645		23.0446		12.3313		16.6138						9.50542		13.6027		16.1758
27.4542		12.11		25.8544		12.1105		16.5689						9.52793		13.6121		16.3119
33.824		11.9702		26.5945		12.1863		19.1479						9.69251		13.9325		18.0193
32.5158		12.036		23.9256		11.9718		19.2052						9.92295		13.6922		17.6264
38.1302		12.4211		26.641		12.4672		19.3932						10.0686		13.3947		15.6793
23.7166		12.324		28.0418		12.2992		16.3546						9.90108		13.4322		16.7484
23.2054		12.1484		19.6543		12.2165		16.1614						10.0672		13.9408		16.5171
27.8506		11.8803		15.5875		12.6214		16.0717						10.2046		13.9984		17.5572
22.8535		11.7604		16.2354		12.2956		19.7948						10.1228		13.8365		17.8818
31.302		11.8027		18.8804		12.2309		16.4385						9.99566		13.9973		15.1279
30.3427		12.2779		16.8427		12.0946		16.6901						10.0285		14.1039		15.6027
25.0649		11.4936		16.5688		12.3765		17.1235						9.83123		14.3136		15.4535
29.1138		11.5605		17.5959		11.7585		16.236						10.0835		14.1698		15.5703
31.1769		11.5472		23.2556		12.0637		16.5952						9.83446		14.2782		17.9299
24.4054		11.4273		23.4496		12.6618		17.4575						9.91737		14.0622		19.5021
32.727		11.5071		26.2402		12.0901		20.4554						10.009		13.8721		18.1028
32.0199		11.4606		23.0517		12.215		19.664						9.91331		14.2515		16.624
27.7718		13.2464		23.4245		12.7301		18.9147						9.7995		14.3759		16.8792
29.5075		12.2359		30.7043		12.2913		23.5102						9.73109		14.1062		17.5107
28.457		12.2211		33.7721		12.0371		22.4519						9.74841		14.1727		16.3165
23.9082		13.9625		44.1434		12.0888		23.0402						9.72033		14.0368		17.0519
32.6648		13.3301		28.2395		12.2157		20.7938						10.0131		13.6869		16.0593
33.2404		13.285		34.0225		12.1584		20.8375						9.87084		13.7954		16.507
38.315		13.0093		34.8901		12.3464		20.0701						9.75883		13.715		16.1306
35.6094		12.9518		23.1862		12.2242		22.6925						9.88078		14.0748		15.835
31.7295		13.082		21.2505		12.0972		22.9781						9.80875		14.0046		14.9414
35.617		12.8901		17.5912		12.2411		17.1223						9.78935		13.8783		17.13
37.4432		12.6171		24.9655		12.2543		16.5613						9.79944		13.7251		17.023
39.1493		11.6847		37.594		12.3114		16.3618						9.99818		14.4141		14.5872
33.2207		11.5428		35.9784		12.3128		18.2458						9.90168		14.0211		14.9486
31.0501		11.4564		25.6637		12.205		17.4187						9.95596		14.7553		15.6782
32.5066		11.7916		24.2521		12.3837		17.539						9.95067		14.5651		15.4755
33.0039		11.9516		26.9678		12.0681		18.9176						10.1605		14.1912		16.3291
33.8168		11.913		24.3316		11.9353		17.0826						10.0776		14.0531		16.5654
34.2467		12.342		23.2711		11.9905		17.7383						10.0563		14.0165		16.7798
36.1798		11.7755		23.8555		12.7868		16.8492						10.1399		13.832		17.3852
30.5291		11.8807		23.3027		11.9461		17.4842						10.146		14.8304		16.0797
34.4511		11.6068		19.6156		12.112		17.7102						10.3303		14.9731		16.08
35.8013		12.7599		20.3107		11.98		16.0058						10.4926		14.0964		14.9772
35.4704		12.4622		24.955		11.8359		18.1702						10.534		13.8805		16.0398
36.4051		11.5229		20.0948		12.1292		18.0402						10.4486		14.5561		16.9583
37.5407		10.8479				11.8276		16.7441						10.4096		14.4548		15.9635
46.4341		10.8284				12.3252		17.1332						10.2314		14.1302		16.2791
41.6259		11.3656				12.5028		17.0176						10.2648		13.9934		16.5519
35.935		11.148				11.895		15.532						10.4711		14.7146		17.6924
38.5561		11.1649				12.2506		19.0979						10.6362		14.8329		18.0154
38.1901		10.9914				12.0592		19.3322						10.783		14.909		16.7414
43.8013		9.85369				11.7048		15.7271						10.8054		14.7126		16.6108
40.3989		9.72782				11.767		15.8123						10.8791		14.0367		17.226
37.9672		9.69332				11.7028		16.0829						10.7777		14.1571		19.5478
45.6102		10.0102				12.3054		16.5799						10.6343		14.313		15.8726
41.4788		9.84176				11.5278		15.4586						10.5457		14.4168		18.0858
40.3473		9.8372				12.0117		15.0716						10.7038		14.3398		17.9171
40.0499		10.3473				12.4891		17.8632						10.5551		14.1389		17.6102
39.8406		10.4042				12.1345		15.2422						10.6773		14.3235		17.8287
39.6777		10.4081				11.6587		14.6938						10.7399		14.2582		19.3012
38.5987		10.3431				11.9062		17.9122						10.7671		13.9752		16.7887
41.7879		10.3073				12.0008		16.6905						10.6934		14.0756		17.5689
40.2506		10.3236				11.8165		16.513						11.0711		14.6746		18.0914
38.4087		10.0275				12.011		20.6695						10.935		14.8672		17.8049
39.3623		10.1641				12.3202		17.1146						11.0241		14.6909		19.2599
39.2249		10.1176				12.1558		17.1542						10.8866		14.6227		17.3305
35.8167		10.118				12.3239		15.0024						10.8432		14.2457		18.5445
44.7843		9.82964				11.8848		14.9466						10.8975		14.427		17.4921
40.1752		9.79162				11.6351		15.1717						10.6638		13.6293		15.8264
42.7752		9.89034				11.5988		18.118						10.7555		13.5396		15.815
39.358		10.0041				11.6398		14.9232						10.8145		13.521		14.1014
33.8313		9.81594				12.0109		14.969						10.7804		13.6267		13.7071
32.4522		9.82813				12.4171		14.4268						10.7941		13.8552		14.6373
32.6911		9.70077				12.5334		19.5012						10.8195		13.9127		15.223
29.5396		9.69271				12.9713		19.499						10.9005		13.7288		15.6519
34.6315		9.39629				12.1879		16.3205						10.7732		13.4728		16.4452
34.4817		9.41692				12.3912		16.2663						10.8851		14.2259		15.1275
36.2273		9.65631				12.1877		16.3731						10.9034		14.2211		15.3575
32.5821		9.43602				12.2557		16.0755						10.8112		14.5199		15.5035
36.1113		9.52605				12.3953		16.0583						11.0047		14.4975		14.1837
36.1639		9.49776				12.3316		15.6034						11.0512		14.6096		16.8833
32.0116		9.87647				12.219		16.9936						10.921		14.5217		17.1213
38.0647		9.8362				12.3519		16.8746						10.9064		14.0022		16.2161
29.2107		10.0657				12.2903		17.1276						10.8572		14.2742		15.6597
25.5999		9.79033				11.3118		18.2509						10.9805		14.1122		16.3765
30.7106		9.77299				11.7011		17.6532						11.2587		14.0539		17.5035
29.2416		9.8531				11.2968		17.7001						10.9667		13.8202		16.1467
24.6844		9.97347				11.8959		17.6686						11.0358		13.7032		16.399
29.3481		10.1035				12.4128		19.4029						10.9808		14.7143		17.2608
22.1775		10.1018				11.913		18.499						11.1878		14.6521		17.7311
31.0502		10.1778				11.2878		13.6345						11.3917		14.2215		17.4965
26.512		10.3285				11.858		13.5458						11.3111		13.9759		16.9373
28.8255		10.334				11.5729		13.6055						11.26		13.5032		17.9474
32.2504		10.5115				11.2837		14.944						11.2411		13.6051		18.007
29.7272		10.4587				11.4475		15.5347						11.0516		13.8158		17.0802
25.0571		10.4419				11.8609		15.4599						11.0306		13.8276		16.9589
23.7226		10.6887				11.9831		17.0357						11.2294		14.2812		16.2813
23.6376		10.7375				11.6153		15.8175						11.3298		14.1011		17.6364
22.8042		11.2798				12.0426		15.9084						11.2689		13.609		17.3357
24.4107		11.261				11.9191		18.275						11.5453		13.7448		18.106
33.5153		11.007				11.65		17.1171						11.5776		14.0273		17.9325
37.9952		11.2514				12.1476		17.3656						11.5025		14.3033		18.714
21.1692		11.2062				12.1299		17.8188						11.3929		14.064		17.2667
26.6762		11.3083				11.9329		17.3138						11.4435		13.8188		15.9973
26.2099		11.5566				12.1995		16.7949						11.3466		13.8376		18.9214
28.4051		11.5954				12.0737		18.1892						11.2046		14.0254		19.0943
31.6374		11.4625				11.8584		17.4935						11.3645		14.2979		18.9134
37.2041		11.2042				13.2144		17.8362						11.5574		14.4112		16.8572
34.7796		11.331				11.8717		16.8229						11.427		13.2464		16.917
29.6557		11.3354				11.4735		16.0604						11.2684		13.1485		17.464
33.0513		11.3106				11.8028		15.8618						11.3438		14.2758		16.7292
39.295		10.8306				11.6991		18.1903						11.3896		14.3006		16.2132
25.903		10.7571				11.5035		17.6118						11.229		13.5241		14.9083
25.1706		10.3111				11.6094		17.6148						11.4119		13.3002		17.904
33.4641		10.8047				11.9021		16.6054						11.4454		13.8428		17.6494
37.4476		10.7562				11.1472		17.0689						11.3738		13.7321		17.7739
42.2042		10.7704				11.6851		17.0861						11.4273		13.7731		20.8457
26.1106		10.385				12.0325		12.943						11.703		13.7917		20.8077
33.0618		10.3905				11.2855		12.9155						11.6049		13.4568		19.1661
32.7971		10.1675				11.5701		12.675						11.6188		13.6		20.7461
37.3944		10.2948				11.6693		15.7939						11.7125		13.8009		20.6415
36.2214		10.2097				11.2489		15.5709						11.6594		13.7536		17.9684
38.5275		10.1246				11.4998		15.9172						11.3142		13.7843		18.2232
31.1369		10.4851				11.8819		16.2024						11.4145		13.6772		19.0997
46.7817		10.5159				11.8781		13.4641						11.3209		13.7029		18.9586
36.5293		10.4824				11.8678		13.7777						11.2683		13.6785		17.5987
24.7528		10.2783				11.5651		14.4235						11.2734		14.827		17.5624
32.4747		10.1948				11.6759		13.5634						11.3236		14.551		16.9895
32.4102		10.1944				11.8049		13.7529						11.328		14.5369		17.1932
28.2143		10.3759				11.8001		15.5106						11.3535		14.3767		17.3294
31.6414		10.489				11.5795		16.2473						11.42		13.8373		17.4194
30.1845		10.4507				11.9701		15.7528						11.5342		13.9131		16.6782
37.2663		10.0076				12.266		17.2579						11.5411		13.4268		18.8415
41.451		10.2892				12.0727		16.0448						11.5534		13.4961		18.3247
40.3656		10.461				12.3936		15.826						11.6468		14.0004		18.163
27.6336		10.4905				12.0705		12.9862						11.5279		13.8617		17.9686
25.9216		10.2817				12.4876		17.7404						11.446		14.1064		17.4768
27.7647		10.1431				12.6044		17.2061						11.5127		14.3207		16.6599
22.9354		10.0279				12.1941		14.5982						11.3727		14.1682		16.9687
25.3112		10.0519				12.4282		14.3011						11.3423		14.2116		16.4585
25.1222		9.99279				11.8113		14.0952						11.2272		14.0513		17.1863
23.7261		9.9317				11.6433		14.2864						11.1878		14.2452		17.4538
24.01		10.2749				11.677		14.3207						11.2555		13.9205		18.0287
25.7675		10.1115				12.1684		14.2997						11.0635		14.1626		19.1268
29.1648		9.89431				11.6167		14.2815						11.1665		14.2295		17.6072
33.3242		9.8319				11.8696		15.0556						11.2184		14.1646		16.2539
29.2902		10.0332				11.9239		14.6704						11.1466		14.0343		17.4227
36.7491		10.3726				11.8256		13.0575						11.2139		13.2922		17.7726
22.0251		10.2769				12.0716		16.7008						11.2508		13.4398		18.2042
23.5805		10.2935				12.1631		16.5801						11.2515		13.5086		16.5371
29.7333		10.3923				11.7346		14.8998						11.1312		13.7288		18.4882
27.0656		10.3586				11.9682		12.9769						11.3109		13.7433		18.6494
22.7494		10.6479				11.4921		13.0725						11.2987		13.8404		19.2116
29.7835		10.262				11.7917		14.5707						11.2626		13.8363		19.1932
33.6746		10.2636				11.4404		14.2681						11.3705		14.0631		20.5657
51.6456		10.0466				11.3939		14.4784						11.2128		14.3618		18.6156
36.3132		9.97893				12.1122		14.6634						11.2702		14.2244		17.7659
23.5344		9.93702				12.4805		14.0898						11.1707		14.3561		20.705
25.7257		9.93822				11.8307		14.3388						11.0986		14.0936		17.6376
30.3656		9.72087				12.7707		15.6764						11.2141		13.4409		18.5677
31.3666		9.29531				12.8051		14.4176						11.1526		13.8149		22.1988
32.2305		9.26415				12.6156		15.2379						11.1696		13.9172		18.4908
23.1856		10.2967				12.5215		15.0684						11.084		13.8031		17.1501
21.9966		10.0407				12.0132		14.2655						11.2061		13.9338		16.7638
22.3181		9.89884				11.7891		13.4404						11.2425		13.9469		18.2658
32.0653		10.2177				11.222		13.6551						11.2112		13.3015		18.5034
26.9442		9.69217				11.3575		16.7835						11.2377		13.4038		18.9979
31.1053		9.70401				11.443		16.7421						11.0895		14.1038		18.774
32.894		10.2248				11.3298		16.667						11.0571		14.0049		17.0165
29.4787		9.9027				11.6588		14.9693						11.0317		13.9266		19.1419
30.3755		10.6119				11.791		14.598						11.0412		13.9457		21.0876
30.4101		10.5928				11.9976		14.8954						11.0795		13.6537		21.2754
42.5529		9.89073				11.711		15.0566						11.1926		13.8579		20.2384
37.3807		9.50028				12.2373		14.438						11.2029		13.2736		17.6993
23.8035		9.53283				11.4632		14.3847						11.2033		13.4296		18.223
28.0044		9.51741				11.929		14.8406						11.1781		15.1531		17.7578
28.3341		9.94925				11.4917		17.1583						11.0637		14.9078		17.3479
38.7342		9.90002				11.7867		16.9016						11.0185		14.131		17.799
26.9001		10.3258				11.6453		16.578						11.0966		13.9407		17.6688
35.331		11.0136				11.6102		16.2092						10.9418		13.1819		19.0618
26.1434		11.2177				12.2625		15.6409						11.1263		13.3509		18.133
21.4409		11.2001				12.2062		13.747						11.0506		14.0998		17.7286
21.9078		11.0471				11.7074		13.5793						11.3468		13.8563		18.1444
34.1322		11.1515				11.9473		13.3984						11.2342		13.824		17.747
38.8104		11.1728				11.5722		12.6088						11.2617		13.7756		17.6617
20.7522		10.6613				11.9824		13.0545						11.2033		13.39		17.6302
32.7759		11.0261				12.0002		13.1755						11.175		13.6604		19.6471
27.687		11.0905				12.7044		13.0412						10.9575		12.9816		17.5141
36.5419		10.6494				12.172		14.5377						11.0103		12.9355		19.0454
35.5281		11.2333				11.8157		14.5795						10.8568		13.707		17.9236
23.3282		11.2664				12.3342		13.4802						11.0407		13.9464		19.9948
28.6378		11.042				11.9826		14.1548						10.9207		14.2672		20.0819
33.1262		10.3587				12.1226		14.1902						10.8793		14.2657		21.7818
30.2417		10.8522				11.899		16.784						10.8668		14.0585		19.1897
32.8321		10.7841				11.0548		12.9941						10.7962		14.0883		20.4141
26.7219		11.0046				11.3097		13.1592						10.7781		14.0959		20.3884
36.7289		10.2436				11.6135		14.0081						10.8326		14.0471		21.6251
27.8228		10.2648				11.7888		12.9733						10.6915		13.9799		19.6098
34.9804		10.1265				11.793		12.9227						10.7789		14.0743		19.6173
34.414		10.6132				11.9271		12.0313						10.7805		13.235		19.5072
25.8939		10.7111				11.629		17.4403						10.8945		13.3546		18.9394
32.0282		11.5466				12.1533		17.4193						11.017		13.4372		18.8089
27.5666		12.0295				12.2103		13.354						10.9016		13.4865		18.499
38.6315		11.6252				12.393		12.7623						10.8731		13.9935		18.1458
23.4093		11.5777				11.8253		12.9931						10.878		14.0851		19.0081
29.1949		12.4892				11.9121		14.5952						10.9473		14.3133		18.5461
27.7621		11.6958				12.0675		12.8797						11.0707		14.3287		18.9864
30.3687		11.8462				11.7891		12.8145						10.7651		13.8986		19.6993
23.8735		11.7505				12.2647		14.7619						10.9249		13.958		18.3003
22.7752		11.4084				12.0934		16.0538						10.8738		13.9064		18.7066
42.3583		11.5021				11.9595		15.8355						10.8948		13.806		18.3617
45.9612		11.1278				11.6639		15.3382						10.7231		14.1119		20.1477
42.2848		11.044				11.7504		14.3204						10.9229		14.4092		18.2708
45.4177		10.938				12.1199		14.1085						10.9576		14.0078		18.1513
44.7401		10.996				11.9633		13.9624						10.9604		14.0767		17.0398
34.4817		11.0192				11.8431		14.057						11.0452		14.0872		17.7989
35.0501		10.8213				11.6202		13.9367						10.8626		13.8588		19.018
47.3032		10.7627				12.0117		14.8668						10.7328		14.5275		17.6109
37.6832		10.9173				11.8053		14.3374						10.8092		14.4634		18.0559
39.7691		10.6465				12.7091		14.3402						10.7768		14.0425		17.8365
28.3104		10.5889				12.1462		14.5265						10.8488		14.3052		17.2732
23.4478		10.7243				12.1434		12.751						10.9339		13.9704		18.9204
38.2079		10.5206				11.8015		12.866						11.088		13.9238		17.2545
38.1039		10.5533				11.6782		14.0962						11.1093		14.823		20.8926
37.4413		10.251				11.5261		15.0352						11.2077		15.0533		19.4757
38.6003		10.6461				11.6049		15.5423						11.2544		14.2191		19.1074
31.5495		10.8695				11.7431		14.5795						11.0686		14.1762		19.1933
29.6692		10.8017				11.8015		14.8058						11.0649		13.3021		17.783
38.4373		10.7244				12.1017		14.7351						11.1889		13.1289		18.9109
40.0461		10.594				11.5313		15.4136						11.192		13.3591		18.5596
32.3227		10.6325				11.5244		15.2883						11.1376		13.4931		17.1169
34.528		10.4869				11.6063		15.5723						11.1646		13.2031		17.2343
33.1768		10.7534				11.8503		14.6964						11.2111		13.0255		17.1005
31.1999		10.7252				11.5465		14.8063						11.0761		13.8295		18.1647
36.8277		10.4017				11.5517		15.0033						11.0243		13.9149		18.2429
26.5999		10.4017				11.7758		15.9957						10.8244		13.6826		18.9599
26.8101		10.4136				11.5036		12.5105						10.7854		13.7675		18.4716
32.6154		10.1058				11.4602		12.8144						10.7791		14.0627		18.5612
28.4746		9.99927				11.7881		13.2453						10.7648		13.9838		17.5786
22.8955		9.77269				11.9047		12.7774						10.9881		14.5511		17.7308
28.7079		9.78388				11.6745		12.71						10.9334		14.7379		18.8595
40.4068		10.6713				11.8073		17.2221						10.9858		14.488		19.5225
46.6358		11.7386				11.5909		17.947						10.901		14.5356		18.6247
23.0098		11.9022				11.8927		18.4185						10.8945		15.2937		19.0725
23.5924		11.8205				11.4455		18.6248						10.9168		15.1457		19.7491
26.6709		11.5057				12.0018		15.893						11.0424		15.0207		20.4894
42.3203		11.5566				11.745		16.7742						10.8363		14.9904		20.6836
33.6738		11.8663				11.8724		16.5851						10.8574		14.8903		17.3126
33.3691		11.4474				12.2018		13.9149						10.7898		14.7631		17.5744
45.3302		11.5878				11.8677		14.2804						10.7801		14.8194		17.6098
35.8111		11.5875				11.5453		14.4568						10.8128		14.6082		18.2214
30.3766		11.85				11.4046		16.9176						10.8057		13.5895		16.6732
33.8066		11.9354				11.67		15.3353						10.7831		13.7541		16.1847
33.3089		11.9437				12.255		16.1301						10.5912		13.7386		17.1989
32.0948		11.7958				11.8107		16.5155						10.6829		14.0395		17.8379
31.7729		11.7356				11.0245		18.3417						10.6482		14.3162		17.8858
23.3719		11.7479				11.4976		15.766						10.5777		14.5037		17.7119
41.8708		11.8389				11.371		15.5855						10.7346		13.6907		16.5583
21.2933		11.3069				10.8859		16.5347						10.6877		13.722		17.3073
22.905		11.2651				11.0708		16.1936						10.8565		13.6986		18.0127
27.3772		11.3339				11.5533		16.0229						10.4593		13.4897		16.3306
35.3813		11.1815				12.0475		16.4154						10.6194		13.7686		16.398
27.2309		11.0414				12.1326		15.9054						10.7416		13.6199		15.4647
35.7162		11.1225				11.9624		16.336						10.7394		13.7817		15.1066
35.4939		10.6238				11.6597		18.4633						10.6169		13.9131		17.7649
31.6007		10.6753				11.9476		18.4102						10.4993		13.4046		16.8545
35.271		10.7111				11.6938		17.786						10.5096		13.5447		16.171
55.0249		10.8829				11.3688		18.2598						10.4548		13.4051		15.8515
45.1981		10.4868				11.5645		16.0838						10.4106		13.3117		17.5088
39.5057		10.4982				11.7359		15.8921						10.6942		13.2026		18.9455
44.0561		11.061				12.0006		16.0061						10.5022		13.4022		16.9813
25.3445		10.239				11.9224		14.5373						10.4848		13.7713		17.2012
28.5617		10.2182				11.8484		22.6178						10.414		13.696		18.5424
24.8634		10.4969				11.7416		22.5053						10.3238		13.5715		18.4206
21.936		10.7531				12.1738		17.8694						10.3314		13.6575		17.3427
27.1116		10.7461				12.3379		15.9195						10.4249		13.9063		17.178
20.9721		10.9098				11.6327		16.0384						10.3562		13.8933		18.9756
28.042		10.6734				12.6077		20.3484						10.4682		14.1975		19.2995
26.1654		10.3884				11.4356		16.6984						10.368		14.1878		20.5715
26.0939		10.4313				12.1545		15.7025						10.4117		12.5096		21.1112
23.7718		10.4264				11.2599		15.7704						10.2259		12.5872		18.5341
19.8449		10.6736				11.3313		14.482						10.3596		13.3981		19.3093
20.775		10.7868				11.7148		15.3126						10.4398		13.5659		19.299
24.7412		10.6285				11.7425		15.1084						10.4151		13.517		18.2001
27.8477		10.8354				11.3976		13.7636						10.3429		13.5887		18.8787
23.2239		10.5691				11.9514		13.4778						10.3864		13.0959		19.5849
26.7309		10.5916				12.3286		19.2641						10.4474		13.3604		18.3181
24.6369		10.5197				12.2671		19.4806						10.2265		13.2691		18.8062
24.9437		10.8134				11.9172		19.2623						10.3593		13.1692		16.9342
22.8385		10.9195				11.8867		20.0102						10.2655		13.1819		17.4216
24.6574		10.7221				12.1512		16.8563						10.3988		13.142		17.7944
29.6995		10.7306				12.955		17.1701						10.44		12.8938		18.0689
24.0776		10.7305				12.6352		14.2931						10.5532		12.9936		19.1023
24.3637		10.4744				11.7982		16.7171						10.5045		13.6862		18.8899
23.694		10.9632				12.0671		16.2124						10.1348		13.6812		18.429
21.3016		11.0506				12.1627		17.369						10.2461		13.9995		18.2565
23.4442		10.7411				11.3968		17.9322						10.0552		13.9393		16.8452
22.4665		10.86				11.6889		17.4426						10.1977		14.012		16.5946
24.1124		10.4338				11.7242		18.1621						10.2615		14.1179		18.3586
26.3789		10.4043				11.9854		15.58						10.2911		14		18.5569
25.3788		10.6036				12.1497		16.2543						10.2218		13.9801		17.0271
32.9152		10.5539				11.7552		17.5251						10.3348		14.3817		17.2925
35.0175		10.5799				11.8424		19.0749						10.4339		14.5121		17.6075
36.9154		10.6753				12.3314		15.218						10.5548		14.1119		17.8699
21.2324		10.4938				12.0321		16.2505						10.6763		14.092		18.2107
26.7443		10.5194				12.0903		16.3182						10.4381		13.7633		18.057
24.9779		10.252				11.4695		17.3822						10.3357		13.8251		19.5112
31.4706		10.2698				11.5956		16.0202						10.4602		14.4175		18.5511
27.2266		9.91053				11.7631		16.5717						10.4643		14.2925		19.3253
27.8026		9.91653				11.1858		17.9146						10.7047		14.5177		19.0249
26.2671		10.1783				11.3659		18.2927						10.5492		14.364		18.9648
26.6936		10.1063				11.2871		18.1025						10.5317		14.6025		18.1417
28.9886		10.1673				11.2401		21.1126						10.6267		14.6572		18.9949
29.5889		10.3356				11.083		20.0875						10.6357		13.6724		16.5764
30.0385		10.3972				11.6733		20.3988						10.545		13.4428		17.5365
38.6136		10.3808				11.3861		14.7323						10.5517		13.4631		17.0633
35.753		10.2684				11.6297		17.7188						10.6561		13.3018		15.5468
27.7652		10.0676				11.2055		16.0901						10.5652		13.4752		16.2012
38.6536		10.0136				10.6066		18.4091						10.5073		13.7787		16.5697
35.7437		9.99571				10.8387		18.6856						10.4088		13.2685		16.6101
33.2972		9.98983				11.0748		16.0561						10.537		13.202		17.4568
35.8085		10.0053				11.5269		12.4553						10.3104		13.427		17.0671
28.2394		9.88861				11.3857		12.553						10.4891		13.5129		17.897
27.7884		10.119				11.7898		14.8814						10.557		14.2199		16.4731
34.3442		10.1488				11.9662		17.3741						10.6278		14.2671		16.0279
25.9427		10.0714				11.7091		18.3624						10.5724		14.1776		15.6244
28.9373		10.0606				11.2418		18.9462						10.6299		13.9952		17.3476
31.3313		10.414				11.4497		15.9269						10.5557		13.4744		17.4768
29.2757		10.3708				11.3102		15.2945						10.5815		13.5215		16.8858
23.9515		10.4239				11.5692		14.7618						10.8064		13.3818		15.9035
21.332		10.3111				11.3714		18.75						10.8501		13.4084		15.8027
20.3761		10.1897				11.4541		18.355						10.8462		13.1213		15.2763
21.052		10.158				11.2258		12.877						10.6792		13.1631		16.4128
19.9619		10.1969				11.2117		14.776						10.8196		12.9756		15.8072
21.3154		10.1417				11.2659		14.4868						10.8731		13.0027		17.9059
21.0143		10.1647				11.0243		15.3142						10.9245		13.6855		16.9226
21.8814		9.56103				11.7457		18.9768						10.9435		13.9004		20.4693
21.5804		9.92609				11.9755		17.6082						10.7774		13.5004		19.6049
22.5921		9.87784				11.7358		17.6945						10.8819		13.5049		18.0113
22.2567		9.82506				11.7603		16.8328						10.9416		13.7581		18.1012
25.9162		9.9235				11.7136		16.3636						10.97		13.8749		17.6056
22.3064		9.91398				11.6748		16.1954						11.0212		13.0728		17.607
22.015		9.98199				11.2648		17.6148						10.9165		13.1321		17.6448
25.6573		10.0827				11.7304		17.3561						10.8912		12.7477		18.9523
22.9772		10.1027				11.6644		19.4947						11.0927		12.9832		21.443
24.1541		10.0862				11.6488		16.9542						11.0101		13.2452		20.8013
23.6464		9.93503				11.6703		17.2354						10.9481		13.1317		18.9253
27.5476		9.7526				11.7829		16.3735						11.0826		13.2504		20.0084
42.1874		9.74967				11.8154		16.3547						11.1755		13.0968		15.7921
26.8731		9.86896				12.5851		16.2984						11.1441		13.1962		16.2947
24.8892		9.65122				12.2551		16.5912						11.1193		13.1606		16.29
28.2139		9.58402				12.2798		16.5028						11.1225		13.6389		15.9504
31.1962		10.0042				11.813		15.0801						10.9384		13.728		17.1896
24.3954		9.91064				12.0017		15.2222						10.8426		13.6389		15.6428
22.0753		9.96837				12.0853		17.1358						10.8006		13.7395		17.3258
37.367		9.94416				11.2035		15.3352						11.2017		13.4797		19.033
35.8332		10.4034				11.6223		15.2011						11.1651		13.5353		18.4472
28.2476		10.1058				11.7352		15.0553						11.2291		13.4603		17.6864
16.7539		10.1281				11.5352		14.3856						11.4098		13.7101		17.6719
17.2572		9.93793				11.8372		14.3266						11.1867		14.0013		19.9206
19.2161		9.99562				11.1142		14.7077						11.2903		13.9511		20.7895
18.0181		10.0153				11.5398		15.8666						11.5235		13.9069		18.2043
18.2897		10.1633				11.9801		15.8936						11.4794		13.969		16.4475
16.4032		10.3323				11.5001		15.1026						11.1039		14.2756		16.6332
20.2857		10.3137				11.6487		13.3895						11.1486		14.2048		17.2248
22.0471		10.7344				11.79		14.7975						11.1345		14.0314		17.1415
19.31		10.4207				12.051		10.5543						11.2716		13.99		17.531
25.1298		10.3472				11.7627		14.274						11.1727		13.5164		16.2405
22.4806		10.3713				11.4527		14.1603						11.0985		13.6909		18.2846
21.9465		10.4894				12.1206		14.662						11.2836		13.7979		18.0532
28.5176		10.1974				11.8751		16.1997						11.289		13.8961		18.1667
39.9425		10.1563				11.5791		16.3941						11.262		14.5299		17.3895
46.5906		10.3023				11.7103		17.3622						11.1757		14.413		17.5316
23.8199		10.2807				12.1504		17.913						11.0784		14.2108		17.0558
22.1917		10.285				12.4381		19.1424						11.2694		14.1288		16.7596
24.223		10.5706				12.4699		12.8991						11.0498		15.0338		16.9626
20.7814		10.4712				11.5684		15.8361						11.0979		14.9811		17.4822
15.0942		10.415				12.2595		15.7463						11.0389		14.6604		18.0928
18.3516		10.1239				11.7539		15.7076						10.9394		14.5481		18.9512
24.4127		10.4453				11.7043		17.8905						10.9458		14.8222		20.3956
21.4562		10.4548				12.4805		17.592						10.8922		14.5988		17.9308
27.3523		10.4985				12.1534		16.8287						11.0915		14.9076		18.5545
36.6794		10.3852				11.9489		17.2952						11.2571		14.9415		17.2448
53.7163		10.1101				11.7198		18.116						11.0076		14.3901		18.6075
36.5593		10.1231				11.9481		18.3706						10.8694		14.3185		19.2695
25.5316		10.4535				11.7641		16.6911						11.1263		14.3457		19.3868
26.3509		9.99713				11.8036		17.032						11.077		14.0293		16.5621
20.3244		9.93779				11.7332		16.5854						11.2433		15.1195		16.7762
27.5457		10.6405				11.9871		15.1817						11.1301		14.8521		17.3727
27.9337		10.392				12.3499		15.6279						11.1338		13.8651		18.1483
24.4972		10.6302				12.1059		16.1974						10.8291		14.0076		19.0158
28.874		10.6123				11.7513		16.1554						10.9298		13.6863		19.4926
28.686		10.3924				11.6234		13.1995						10.6564		13.8131		17.7893
29.6212		10.4088				11.9118		13.0544						10.949		14.8629		17.9242
29.3668		10.4388				12.0673		12.3513						10.5554		14.8705		15.5256
32.436		10.4655				11.8642		12.3906						10.791		14.0745		14.6198
32.5963		10.7262				11.9029		16.8757						10.6526		13.8773		15.9068
29.481		10.7472				11.522		17.1951						10.7895		13.8418		17.351
31.5192		9.92818				11.542		18.3063						10.6096		14.2472		17.3601
24.1517		10.4423				11.219		17.5718						10.6438		14.1547		17.13
29.5412		10.3743				10.9063		15.943						10.5564		14.152		18.0125
31.7684		9.94721				11.0821		13.8183						10.7099		14.3844		16.1103
25.8739		10.976				11.3488		13.6186						10.3343		14.3323		16.4141
28.0163		10.2796				11.0037		16.7653						10.6011		13.2263		16.4454
29.2047		10.2787				10.9817		14.4392						10.5342		13.1169		16.3462
31.15		10.6448				10.745		14.6611						10.6027		13.4586		15.0792
47.5333		10.5748				10.6623		13.9347						10.6136		13.5783		16.4066
37.8597		10.6775				10.6435		13.8821						10.409		14.7077		14.7035
40.9164		10.874				11.0177		14.031						10.4248		14.4665		16.0776
50.9528		10.4248				10.9256		16.9491						10.5077		14.6938		15.7376
52.1526		10.393				11.185		16.7697						10.7107		14.5208		17.6087
46.1749		10.6861				11.2283		16.9186						10.6561		14.6576		16.4793
38.8577		10.8768				11.0971		16.9681						10.6999		14.5102		15.4652
31.2632		10.5099				11.0957		12.9271						10.1908		14.1443		16.9885
36.1502		10.4667				11.2542		13.0338						10.6653		14.1934		17.634
34.6494		10.4563				11.1184		12.6057						10.5873		13.9262		17.0786
29.5843		10.2904				11.0179		15.4239						10.8399		14.1276		17.1142
34.7391		10.1871				11.3481		15.0434						10.7442		14.1034		17.4415
33.7726		10.1337				11.0673		15.079						10.8097		14.1668		16.3859
36.0699		10.3547				10.7902		18.9243						10.9311		14.4198		19.9754
36.8294		10.2794				10.9845		19.8221						10.9192		14.2862		19.6747
47.2423		10.681				11.1527		20.0245						10.858		13.7522		18.3978
48.8198		10.3661				11.6868		14.7348						10.8906		13.7178		18.1811
34.5077		10.2629				11.2632		14.6269						10.9925		14.7386		18.0656
33.0248		10.1736				11.2474		14.0822						10.9368		14.7074		17.9992
32.9752		10.8765				11.7394		19.8961						11.1595		14.1413		19.6444
35.3332		10.786				11.4995		20.1653						10.8315		14.3909		17.8826
33.0537		10.7204				11.6536		17.2981						11.011		14.2981		17.812
31.7621		10.8936				11.6145		14.0042						10.8893		14.3475		16.8858
40.2371		10.3397				11.3458		13.9188						10.8043		14.4972		16.5799
38.6541		10.204				11.7642		14.0404						10.9694		14.5493		17.4705
45.6906		11.635				11.8426		16.6267						10.8784		14.8326		18.0327
32.8929		12.3555				11.5225		16.5976						11.0962		14.8466		18.8925
33.1144		12.2925				11.5249		17.0327						10.9418		13.9573		18.8992
28.402		12.0466				11.6519		17.6066						11.3301		14.0421		17.2276
38.7245		10.877				11.7591		16.9465						11.1122		14.2713		17.7698
42.4794		11.1269				11.6139		15.0696						11.3459		14.4099		17.2046
41.1081		11.0601				12.0413		12.6782						11.244		13.8119		18.1697
26.3328		11.327				11.5815		12.6944						10.8682		13.8264		18.3106
27.744		10.9849				11.7273		14.3747						11.301		13.5129		18.9197
27.7582		11.0548				11.2631		13.1822						11.0224		13.7199		18.9209
26.9653		10.8405				11.4676		13.2473						11.004		13.7758		18.0916
22.8396		11.4414				11.4969		14.5799						10.7191		13.5823		18.6872
24.8069		11.4107				11.2571		16.1849						10.9431		13.7864		17.9266
37.6935		11.0768				11.1242		16.1682						10.7853		13.7532		18.1305
26.7295		11.3195				11.3595		15.4801						10.8632		13.9267		19.7686
29.144		11.1816				11.4794		13.4472						10.7316		13.7459		20.1384
28.0285		11.0209				11.7668		14.3411						10.6873		13.6255		19.9897
39.9761		11.4112				11.9226		15.4902						10.7811		13.4728		18.6348
36.4496		13.3905				11.9253		14.4717						10.9515		13.9385		19.867
30.1376		13.4826				11.8512		13.7549						11.0028		14.138		17.3072
32.2812		13.0109				11.3215		16.0583						10.7843		14.4855		17.6144
31.4967		12.6788				11.4453		14.6922						10.9748		14.3025		17.2059
32.5965		12.6685				11.665		14.5926						10.7672		14.011		17.5314
26.0576		14.1341				11.462		13.9344						10.8533		13.9035		16.2349
25.6196		14.2847				11.4255		13.7238						10.9398		14.028		18.058
33.7544		14.2702				11.7867		13.6165						10.8535		14.2633		17.3718
29.9219		14.5424				11.8016		13.9008						10.6944		14.1821		17.6754
30.7664		13.6092				11.5267		16.4554						10.7023		14.1247		19.2699
35.2546		13.4668				11.3791		16.3335						10.7721		14.0018		18.6294
28.9553		13.2862				11.3271		16.4753						10.469		13.9107		18.5429
31.0421		12.964				11.7896		13.0329						10.6151		13.2422		17.3088
34.2255		12.9642				11.7083		13.6414						10.5183		13.393		19.7754
36.3446		13.056				11.8313		13.2067						10.8629		14.1842		20.8151
41.0381		12.8419				11.9203		14.6147						10.788		14.2792		18.7278
26.5218		13.5879				12.0639		14.3208								13.6462		18.8194
22.6244		13.6797				12.0157		14.5657								13.7572		18.1576
22.7437		12.4743				11.817		18.3696								14.3061		19.5942
22.4359		12.2239				11.6331		17.6458								14.1208		18.7251
28.8971		12.2706				11.6003		14.4175								13.754		17.4256
27.3485		12.7243				12.0219		15.9215								13.7901		18.2913
35.0123		12.7648				11.8847		15.5694								13.9803		17.8781
29.1187		13.021				11.8226		15.3405								14.1221		16.7595
29.0317		13.1094				12.4525		17.2516								13.9168		15.0688
22.9779		12.8688				12.1666		17.8442								13.6788		17.1228
22.0992		12.5401				11.4692		16.2364								14.6619		14.9315
22.6763		12.3885				11.4802		13.9721								14.393		17.4015
29.1037		12.6584				10.9887		14.3585								14.0066		17.1941
22.9456		13.7047				11.9741		16.1043								13.7592		18.2727
28.9096		13.7585				12.1317		18.4841								14.4673		18.6892
24.5416		13.3112				11.5957		18.8196								14.3454		20.1216
29.2337		12.8113				11.326		18.5862								14.2712		20.1562
29.9315		12.6838				11.7377		18.7102								14.2584		19.5762
25.8577		12.3874				11.6097		18.1431								14.1222		19.7538
36.2807		12.0311				11.7989		20.2309								14.2367		21.6801
28.6872		12.2218				12.1728		19.9029								14.3392		19.7101
21.1189		12.2287				11.5451		19.3283								14.1775		21.1069
19.9217		11.7786				11.8924		21.0033								14.2554		21.5071
20.2136		11.7356				11.6887		15.7357								14.4182		19.6569
24.9821		11.7836				12.0701		16.3131								14.351		19.4057
20.0683		12.1754				12.4843		18.3838								14.3626		19.6635
32.0245		12.4326				12.2148		17.9457								14.1005		20.9963
23.5613		12.3516				12.0555		18.6441								14.1165		21.5082
24.5243		12.2101				11.5652		18.273								13.8711		20.6668
25.6608		12.1932				11.8053		14.4893								13.7369		18.3894
25.4152		12.5178				11.8378		15.2925								13.9603		18.7425
21.0924		12.5067				11.6896		14.9379								13.7003		18.9506
24.7941		12.5228				11.5734		15.248								14.3201		16.8655
19.3525		12.4551				11.9907		14.954								14.4203		19.4627
25.5545		12.4876				11.9431		14.5116								14.5278		17.6038
28.9648		13.447				12.1266		13.2829								14.6244		16.2755
27.2781		13.1393				11.7869		13.1553								14.6573		17.0078
20.4414		12.9648				11.7458		13.03								14.7025		16.152
25.052		13.0732				11.3781		14.3089								14.206		16.0961
21.9921		13.1373				11.2252		13.6281								13.7469		17.3134
30.9938		13.1913				11.2612		13.4348								14.0806		16.0953
32.2754		13.308				11.3503		13.2087								14.1135		18.7338
23.9676		12.9001				12.4107		13.0191								14.3428		18.7409
28.7073		13.3672				11.6719		13.2074								14.2972		17.44
21.7962		13.2378				12.0072		16.1554								14.477		16.4865
23.5601		13.4359				12.1229		15.4277								14.2731		17.5234
30.0843		13.6905				12.47		15.2269								13.8888		15.3239
31.7285		13.8488				12.167		15.5282								13.8991		18.1837
22.6444		13.6673				11.2309		15.5473								14.2069		18.942
34.888		13.6626				11.6423		15.2902								14.4167		17.854
31.5369		13.8292				11.5702		15.6509								14.3909		19.7188
30.5779		14.1806				11.8988		15.3518								13.8337		18.4059
29.6591		13.4203				12.0507		15.2081								13.9937		17.4371
30.5486		13.6279				12.2829		15.2348								13.6261		18.8614
32.9865		13.601				11.7036		13.674								13.8814		19.9167
36.9368		13.6648				11.5126		15.1144								14.3123		18.393
26.4735		13.1658				11.8556		14.5041								14.4211		17.0739
24.469		13.3858				12.0698		15.6855								13.7934		19.3746
25.4125		13.6907				11.8358		14.5172								13.7881		18.9291
26.4311		13.1904				11.6858		14.5113								14.6628		16.521
27.0079		13.3791				12.454		14.2519								14.8155		16.894
29.6981		12.913				11.9504		16.8214								14.2447		15.6799
37.5415		12.8515				12.8573		15.7078								14.3814		15.4318
37.6527		12.9241				12.1673		18.8033								14.155		17.5291
30.1243		13.0338				11.7874		16.6543								14.1893		16.9113
31.7121		12.2083				11.7772		16.9832								14.1015		14.5446
42.2926		12.3572				12.0837		19.1978								14.3307		14.8841
31.7435		12.3946				12.6342		18.5852								13.8797		14.9167
47.7982		11.7719				11.8018		19.1968								13.9391		16.6588
49.1965		11.4314				12.1814		19.7461								14.2663		14.9464
58.9512		11.5281				11.8419		17.0902								14.337		13.5611
57.4205		11.3861				12.0846		17.1591								14.5446		14.4757
54.7027		11.634				11.5409		17.3542								14.5908		15.8039
46.7215		11.6479				11.9642		22.9249								13.0763		15.5449
47.8208		12.4381				11.8303		23.8388								13.047		15.2993
49.5026		12.2718				11.863		22.5446								13.664		16.0765
32.8221		12.1214				11.7777		18.2266								13.5015		14.488
37.9912		12.0677				11.6956		17.1952								13.1103		14.0466
34.9553		11.6638				11.9846		16.3373								13.0844		13.9477
51.1621		11.9965				12.1788		13.223								13.0926		15.7047
56.105		12.0006				12.7153		12.8648								13.1942		18.206
38.2112		12.1214				12.323		13.1407								13.5816		15.9523
46.1616		12.3962				12.19		16.3039								13.5102		13.2767
46.0685		12.6225				13.0273		16.0603								14.3999		14.4249
52.7513		12.3026				12.908		15.3799								14.5329		13.7954
39.1263		11.902				12.316		15.6506								13.9058		16.1214
46.5321		11.9698				12.5035		15.4172								13.7809		17.8618
43.9755		12.2213				12.6618		16.4084								13.9116		14.4072
25.9145		12.2229				12.8815		21.6016								13.9367		16.0285
37.1723		12.2405				11.9897		19.6989								13.0228		15.5015
36.2089		12.1432				13.1296		20.165								13.003		15.5958
42.6545		11.5092				11.9198		18.3091								12.6951		13.6561
26.2811		11.5845				11.481		18.4188								12.984		16.846
27.6372		11.6553				12.4361		19.2412								13.7175		15.2003
29.9006		11.6473				12.6595		12.9342								13.9619		14.336
32.2942		12.4849				12.5346		13.1318								14.3025		19.0766
29.9362		12.5017				11.9098		20.8472								14.2585		18.7425
37.8812		12.1153				12.4533		21.7993								14.3352		19.7607
44.3597		12.1091				12.2482		20.3851								13.9594		19.2479
42.0494						11.787		21.493								14.1436		19.2183
41.6361						12.3946		23.9416								14.0812		17.4352
44.0167						12.2341		24.0661								12.5294		16.7041
37.5221						11.6477		23.3989								12.5455		16.665
50.7361						12.1864		21.2696								12.9724		15.9761
38.6513						12.1136		22.2669								12.9835		14.0544
36.1477						12.4947		21.0088								14.6249		15.3695
34.3237						12.038		20.2115								14.4687		15.4623
37.0417						11.8069		18.7617								13.9551		15.0517
31.8021						12.3036		19.7797								13.6154		15.0294
33.238						12.5445		21.1273								14.5623		14.9346
26.774						12.1888		23.8667								14.3551		14.6099
32.2408						12.2204		19.2271								14.7211		15.4769
24.6426						11.8314		19.6019								14.823		15.5837
23.9602						11.7813		17.9021								13.9646		17.7713
22.7124						11.3866		17.0275								14.166		18.794
20.2178						12.1205		16.6087								13.8253		19.5369
37.3911						11.4209		23.7593								13.8947		18.974
23.822						11.3566		22.7012								14.0015		15.6692
25.5274						11.9634		22.0309								14.0875		17.7933
25.0376						11.2847		23.3612								14.2761		18.5209
28.2592						11.6588		18.1395								13.9557		18.388
28.8841						11.9179		19.9743								14.0935		18.0353
33.0786						11.7882		17.3832								14.347		16.7835
32.1489						11.5448		17.8569								13.9269		17.3664
23.7162						11.4381		18.9614								13.9205		17.0534
26.7906						11.526		16.3996								14.2311		14.2381
28.3223						11.4152		23.2458								14.5652		14.9376
33.6567						11.6037		24.2468								14.1928		14.4439
25.9382						10.9428		20.4081								14.1803		18.1827
24.9471						11.4838		18.3318								13.6184		13.7419
24.4172						10.7902		19.1841								13.9014		16.8492
25.0152						11.5639		16.601								14.052		14.887
27.8465						11.0059		17.4265								14.1305		14.7046
22.2628						11.1313		19.044								14.0468		13.1198
26.8294						11.6576		18.795								13.9618		13.2088
21.3231						11.8376		25.1371								14.203		13.8908
20.5211						12.045		23.7803								13.9474		13.3431
21.4408						12.0419		21.987								13.6657		13.8805
20.7035						12.1018		18.2988								13.944		13.9973
24.7876						12.3158		18.527								14.5527		13.8754
27.6265						11.9644		16.1419								14.5253		14.0203
25.1725						12.0951		18.1499								13.9445		13.9175
28.6781						12.4088		16.5049								14.1785		18.4336
24.9272						12.3671		16.4119								14.9709		14.9505
24.0886						12.2144		17.6446								14.8395		14.3665
29.7356						12.8882		17.2003								14.285		14.9709
25.5834						13.1511		19.8855								14.3567		15.2145
30.0868						12.7651		18.9083								14.7454		18.9987
29.4343						12.5828		19.4319								14.7191		18.3759
32.2025						12.5169		18.5621								14.587		15.9088
31.4665						12.9255		16.7673								14.2836		16.0831
25.8823						12.269		16.5215								14.314		15.4992
20.684						12.1921		16.1409								14.2565		14.6871
22.1662						12.5851		17.6914								14.0275		13.9504
28.7393						12.2492		17.365								13.9935		14.1809
29.073						10.7909		19.8388								14.0549		14.693
36.5522						11.4565		21.4863								14.2884		15.447
29.9149						11.2196		21.5219								13.8111		17.1244
27.1239						11.9681		18.5913								13.6451		13.8586
42.2063						12.4192		18.3477								13.9441		15.2724
29.5794						11.9267		18.9601								13.8516		18.0952
28.163						11.6453		16.4043								13.5204		15.7918
20.8143						11.9808		15.7616								13.6616		15.4088
29.2908						11.3687		16.4575								13.883		15.0225
37.8888						11.5948		16.6973								13.6809		14.9784
35.0501						11.2545		15.9678								13.8563		14.5781
34.4234						11.5344		16.9533								13.7595		17.4807
31.5835						11.5008		13.951								13.6686		16.7059
34.0687						11.5447		15.2877								13.6686		15.9751
39.3513						11.146		15.7571								13.3971		14.8014
35.3713						11.6115		15.0211								13.6053		15.7394
34.8659						11.469		13.6967								13.4656		16.4054
43.9147						11.4292		13.6663								13.525		15.5201
39.7269						12.1388		17.0129								13.8519		15.851
40.0672						11.5695		16.0965								13.8251		15.3271
27.4335						11.4294		16.7767								15.3406		15.1356
25.1187						11.2288		15.0949								15.3742		15.1209
22.1918						11.3795		16.764								14.0492		13.9395
23.0421						11.3089		17.2128								14.0219		15.2702
22.0106						11.2798		15.4143								13.6591		16.8359
16.421						11.0612		15.9435								13.8217		17.0215
27.8163						11.6975		16.3736								13.9022		15.6757
29.8071						11.4357		15.701								13.6937		17.6107
19.8486						11.319		13.7718								14.2176		17.8531
30.998						11.8963		14.4479								14.1811		17.0512
30.3584						11.6937		16.4373								14.0946		16.1195
23.7326						11.8156		15.1242								14.0957		15.9764
26.2562						12.1893		15.2501								14.0307		17.8472
23.3514						12.0189		21.3152								13.9646		19.6601
20.6496						11.1928		15.4468								13.8571		18.6761
23.2142						10.8093		16.0016								13.8498		17.441
22.5307						11.4384		16.4613								13.5643		18.6106
29.4069						11.7533		15.7909								13.7957		17.6528
32.1309						12.057		15.5692								13.9829		17.9281
22.9927						11.4773		16.7036								13.8695		17.7968
20.8945						12.2091		12.9376								14.6097		19.4696
27.3325						11.5966		13.2872								14.455		18.3003
24.5496						11.8734		13.3061								14.1254		16.625
21.2319						12.4108		13.6289								13.9976		17.955
33.8882						12.1394		12.2646								13.9726		20.1214
						12.8589		16.3088								13.8258		18.6809
						12.1921		16.1961								13.2007		18.3676
						13.5375		16.465								13.3132		19.7661
						12.4222		12.5848								13.5555		17.0015
						12.5436		12.7327								13.6078		17.221
						12.3286		12.3979								14.3546		16.815
						12.5929		10.8073								14.2681		18.277
						13.0185		10.4562								13.8167		18.7346
						11.9308		10.3178								13.7656		18.4035
						11.2942		12.9835								13.685		17.6138
						11.7926		13.1936								13.7055		19.2022
						11.039		13.5288								14.0708		21.2966
						11.7683		13.0316								13.9744		19.1166
						11.2189		12.8377								13.892		15.1744
						12.184		13.217								13.8233		17.4488
						11.4329		17.3395								14.1408		14.5705
						11.4076		16.8125								14.257		14.9072
						11.641		16.4312								14.0886		15.4633
						11.3552		11.9851								14.3112		15.3738
						11.2247		11.9404								14.5835		15.8722
						11.5523		11.7448								14.1221		15.4362
						11.6783		14.1477								13.3207		15.774
						11.5515		13.395								13.3865		15.6454
						11.7932		13.2881								13.8714		15.6313
						11.9972		15.027								13.7169		16.0549
						11.3769		15.862								13.6614		15.3833
						11.2061		15.5442								13.5336		15.9156
						11.4404		15.7439								13.5863		17.5544
						11.3994		16.3261								13.6778		17.3454
						11.8198		16.3739								13.8993		18.2795
						11.8641		15.3204								14.0522		17.6029
						11.7187		15.1502								13.7422		17.0241
						11.9772		14.4787								13.6572		17.1192
						12.2462		14.3736								13.7576		17.3397
						12.4929		14.7974								13.5464		16.6995
						11.9312		13.0935								14.2636		17.6386
						11.7129		12.9523								14.1997		16.1524
						11.8247		12.561								13.8484		15.8559
						11.8313		12.455								13.9417		14.5111
						12.6565		14.6718								13.2323		14.5709
						12.8209		14.7634								13.5602		13.7266
						11.7043		14.7021								14.2226		15.6547
						12.4564		15.0796								14.1154		16.7534
						11.7685		15.0671								13.6145		17.6114
						12.0539		14.9605								13.6398		17.5937
						11.4243		14.244								14.2111		15.6552
						12.0212		16.0547								14.192		16.1789
						12.124		15.6357								14.4101		16.419
						11.9653		14.4995								14.2552		15.6283
						12.021		15.9004								13.4856		15.3311
						12.0261		15.9806								13.3789		16.7047
						12.2214		14.7105								13.5661		14.3053
						12.0444		13.5644								13.4181		14.5166
						12.6936		13.3747								14.0302		17.3382
						12.296		13.2184								13.8773		19.3435
						12.3338		15.2744								13.2761		16.8234
						12.1011		13.9418								13.3316		19.8097
						11.9609		14.3443								13.3813		17.9495
						12.2625		14.0113								13.3533		18.5266
						12.2601		14.7082								14.0824		17.3948
						12.605		14.9235								14.2769		16.7806
						11.878		15.5757								13.0536		16.9418
						12.3239		16.0807								13.1474		17.7912
						11.5477		17.3043								13.6546		14.6438
						12.0906		16.3606								13.5612		14.9494
						11.8673		16.1156								14.2167		16.8806
						11.6428		16.3762								13.9575		15.7259
						11.6247		17.1597								13.7664		15.5844
						11.3786		16.5927								13.9894		14.9117
						10.6857		15.43								13.7778		14.8393
						11.12		14.9894								13.6962		15.3865
						11.5089		16.658								14.1776		16.6144
						11.7877		15.9693								14.2368		17.0878
						11.4129		16.202								13.8425		15.3421
						11.4183		15.3351								13.8656		17.706
						11.9636		20.6877								13.4694		17.7771
						11.5363		18.9173								13.4075		17.2129
						11.8039		19.1166								13.5144		16.7188
						11.2217		16.3595								13.5655		17.4377
						11.4114		16.3009								13.8167		16.4716
						11.7226		15.7985								13.6429		17.3703
						11.5887		15.7366								14.1737		15.7162
						11.851		15.3779								14.2295		16.1384
						11.9366		14.9924								13.48		15.5174
						11.6792		15.6367								13.7655		16.9252
						11.7371		15.5547								14.1758		15.2172
						11.5164		16.1121								14.012		16.418
						11.3931		13.7356								13.881		16.8504
						11.1699		18.8134								14.1207		17.5557
						11.24		19.7738								13.3064		16.6691
						11.3515		19.772								13.3509		15.8488
						11.3596		16.8323								13.6148		18.4
						11.651		16.8459								13.7154		19.0094
						11.4024		18.7557								14.136		18.2234
						10.9768		18.3595								14.0568		18.1979
						10.8442		18.3843								14.0195		15.9076
						11.128		16.8016								14.0858		17.3871
						11.2094		18.7876								13.7553		17.3866
[truncated: 1,542 more rows]

## Sheet: Sc
								218
0	2.282e-05	2.859e-05	3.307e-05	1.752e-05	8.468e-05		区间	个数
0.00015196	0.00024795	0.00022633	0.00034184	0.00042047	0.0002803		0-0.01	21206		0.002-0.0025	1352
0.00035665	0.00052583	0.00078917	0.00056362	0.00066759	0.00068167		0.01-0.02	42
0.0006302	0.00077181	0.00070303	0.00065983	0.00105997	0.00112991		0.02-0.03	0
0.00068693	0.00089983	0.00100201	0.00077641	0.00106163	0.00102164		0.03-0.04	0
0.00077633	0.00143024	0.00169425	0.00150154	0.00152732	0.00109756		0.04-0.05	0
0.00159316	0.00130297	0.00166911	0.00136058	0.00150672	0.00118182		0.05-0.06	0
0.0012193	0.00125426	0.00114166	0.00103856	0.00174255	0.00148224		>6	1
0.00148929	0.00140942	0.00122725	0.00097948	0.00081687	0.00109597			21249
0.00105684	0.00091651	0.00080262	0.00076219	0.00078839	0.00166851		7	3460行，第20749个
0.00100432	0.00127083	0.00117472	0.00087211	0.00069049	0.00091838		0
0.0006975	0.00093494	0.00100289	0.00077496	0.00058199	0.00072254		0-0.001	11390		0-0.0001	2947
0.00065544	0.00059368	0.00067003	0.00064478	0.00088928	0.00082844		0.001-0.002	4562		0.0001-0.0002	2437
0.00068919	0.00073368	0.0006824	0.00057867	0.00059257	0.00068595		0.002-0.003	2390		0.0002-0.0003	932
0.00066601	0.00069513	0.00072451	0.00067613	0.00072618	0.0008944		0.003-0.004	1399		0.0003-0.0004	764
0.00090735	0.00077729	0.00076397	0.00075039	0.00055993	0.00069775		0.004-0.005	720		0.0004-0.0005	809
0.00062731	0.00081261	0.00059252	0.00077446	0.00090072	0.00064922		0.005-0.006	376		0.0005-0.0006	826
0.0007944	0.00073027	0.00079612	0.00097012	0.00088112	0.00087501		0.006-0.007	186		0.0006-0.0007	750
0.00073507	0.00079245	0.00069022	0.00100145	0.00064957	0.00054534		0.007-0.008	95		0.0007-0.0008	725
0.00067683	0.00060339	0.00068477	0.00052617	0.00065852	0.00078241		0.008-0.009	58		0.0008-0.0009	595
0.00065502	0.00066545	0.00070971	0.00072705	0.00076872	0.0007722		0.009-0.01	30		0.0009-0.001	605
0.00067777	0.00085332	0.00083877	0.00051797	0.00062073	0.00053102		>0.01	43			11390
0.0006403	0.00049944	0.00059656	0.00059849	0.00065186	0.0006949		43
0.0006004	0.00051887	0.00045103	0.00049063	0.00051345	0.00063057		21206
0.00074745	0.00062148	0.00069657	0.0008234	0.00064272	0.00070924		42
0.00058691	0.00053781	0.00045908	0.00046711	0.00049602	0.00049532					0-0.001	11390
0.00064119	0.0007064	0.00075189	0.00074335	0.00068087	0.00102585					0.001-0.003	6952
0.00064986	0.00076614	0.00072237	0.00088818	0.00095932	0.00084841					>0.003	2907
0.00094668	0.00085935	0.00093038	0.00078415	0.00076129	0.000716
0.00071192	0.00064286	0.00071417	0.00057605	0.00058555	0.00043796
0.00067068	0.00049232	0.0005298	0.00045262	0.00052556	0.00053703			EAO	A	R	阈值范围
0.00056235	0.00048226	0.00046222	0.00041647	0.00042032	0.0006022		u4	0.4423	0.6127	11.6806	0.0001-0.0002	2947	2437	15865
0.00047306	0.00052816	0.0004563	0.0004593	0.00046982	0.00032661		u12	0.4423	0.6126	11.6806	0.0001-0.0003	2947	3369	14933
0.00036222	0.00046825	0.00048448	0.00036375	0.00048259	0.00040245		u5	0.4493	0.6127	12.086	0.0001-0.0005	2947	4942	13360
0.00062367	0.00071363	0.00064233	0.00073313	0.00065104	0.00052663		u11	0.4549	0.6129	11.8375	0.0001-0.0006	2947	5768	12534
0.00052871	0.00050934	0.00044704	0.00045742	0.0004453	0.00040844		u8	0.4462	0.6107	12.2173	0.0001-0.0007	2947	6518	11784
0.0005445	0.00032596	0.00038713	0.00048908	0.00039472	0.00029486		u7	0.4543	0.6096	12.6844	0.0001-0.001	2947	8443	9859
0.00036205	0.00041485	0.00034402	0.00053431	0.00036232	0.00032826		u9	0.4424	0.6128	11.6806	0.0002-0.0003	5384	932	14933
0.00028103	0.00028333	0.00025867	0.00032464	0.00036454	0.00034664		u10	0.4425	0.6127	11.6806	0.0002-0.0004	5384	1696	14169
0.00029846	0.00018142	0.00019981	0.00019979	0.00024708	0.00029019		u6	0.4493	0.6129	12.086	0.0002-0.0005	5384	2505	13360
0.00045033	0.00032245	0.00032293	0.00040845	0.00037083	0.00029604
0.00036121	0.00034222	0.00032725	0.00034575	0.00053134	0.00045992
0.00052017	0.00050806	0.00048641	0.00040325	0.00044248	0.00047569
0.00050081	0.00046486	0.00045163	0.00050472	0.00044119	0.0005191
0.00051712	0.00060549	0.00048806	0.00059538	0.0006731	0.00043155
0.00054203	0.00037145	0.00039636	0.00043324	0.00049117	0.00036761
0.00074469	0.00061753	0.0006194	0.00058826	0.00075382	0.00118439
0.00078624	0.00107458	0.00102501	0.00087269	0.00094412	0.00152163
0.00094589	0.00098192	0.00109163	0.00098898	0.00106202	0.00109992
0.00135847	0.00145423	0.00109365	0.00090288	0.00162408	0.00135672
0.00146398	0.00153767	0.00157656	0.00171158	0.00165046	0.00159742
0.0018649	0.00210575	0.00223307	0.00173266	0.00169339	0.0017747
0.00208884	0.0021495	0.00186446	0.00192615	0.00155489	0.00138982
0.00105509	0.0010117	0.00106652	0.00147152	0.00093559	0.00110693
0.00116631	0.0022786	0.00200127	0.00251307	0.00239736	0.00200287
0.00170174	0.00160367	0.00196184	0.00151697	0.00134062	0.00283322
0.00172579	0.00166189	0.00202671	0.00195713	0.00152668	0.00205839
0.00213993	0.00211462	0.00203917	0.00142434	0.00102353	0.00126936
0.00102906	0.00086922	0.00100675	0.00079745	0.00084758	0.00058091
0.00074837	0.00046431	0.00069788	0.00077607	0.00066811	0.0007525
0.00071102	0.00077034	0.00071504	0.00071898	0.00060679	0.00071825
0.00069217	0.00072923	0.0006475	0.0007598	0.00071627	0.00067562
0.00043316	0.00048392	0.00040194	0.00044201	0.00036576	0.00043019
0.00044505	0.00077184	0.00066017	0.00086597	0.00080249	0.00073118
0.00063859	0.00063789	0.00079924	0.00060632	0.00068942	0.00063061
0.00076552	0.00087642	0.00072967	0.0009511	0.00090022	0.00074138
0.00043954	0.00042991	0.00042197	0.0003859	0.00044891	0.00046188
0.00046863	0.00046199	0.00041514	0.00043088	0.00037453	0.00078167
0.00039265	0.00024478	0.0003036	0.00033367	0.00034617	0.00034059
0.00037692	0.00030437	0.00031545	0.00039202	0.00044797	0.00046184
0.00059189	0.00053737	0.0004975	0.00040986	0.00083281	0.00052993
0.00042067	0.0008363	0.00044351	0.00050753	0.00042454	0.00064937
0.00062722	0.00057264	0.00063863	0.00069838	0.00079111	0.0009441
0.00094523	0.00070118	0.00065224	0.0005594	0.00043206	0.00041026
0.00057607	0.00048367	0.0003055	0.00029799	0.00042786	0.00039976
0.00043993	0.00037287	0.00051189	0.00035837	0.00030941	0.00034374
0.00052676	0.0005336	0.00048364	0.00040846	0.00053732	0.00053832
0.00056645	0.0005758	0.00051432	0.0005563	0.00050498	0.00061003
0.00037832	0.00035658	0.00050524	0.00042775	0.00044498	0.00043445
0.00030502	0.00033159	0.00030752	0.00027856	0.00037583	0.00043423
0.0003883	0.00049259	0.00036908	0.00038172	0.00070967	0.00061138
0.00069678	0.00053403	0.00077766	0.00058425	0.00084121	0.00049622
0.00054072	0.00036368	0.00046835	0.00044261	0.00052187	0.0004681
0.00030258	0.00026427	0.00031228	0.00040222	0.00029803	0.00030809
0.00030096	0.00039669	0.00042586	0.00055676	0.0004011	0.00051516
0.00046152	0.00048839	0.0004392	0.00039384	0.00050204	0.00040923
0.00032756	0.00074162	0.00071127	0.00040092	0.00043931	0.00039861
0.00042373	0.00038801	0.00036561	0.00063401	0.00073128	0.00049431
0.00044667	0.00041805	0.00032855	0.00062298	0.00055489	0.00083957
0.00040417	0.0005356	0.00050075	0.0004842	0.00062176	0.00049907
0.00035722	0.00082262	0.00072351	0.00055498	0.00050737	0.00068693
0.00059949	0.00060078	0.00072095	0.00089968	0.0010215	0.00090284
0.00102451	0.00077865	0.00084722	0.00052052	0.0005067	0.00051654
0.00057072	0.00076317	0.00072934	0.00082502	0.00050951	0.00040591
0.00040578	0.00044194	0.00043415	0.00057224	0.00046682	0.00051043
0.00036037	0.00051047	0.00056837	0.0004076	0.00052192	0.00058462
0.00049756	0.00091068	0.00089773	0.0009771	0.00115277	0.00070042
0.00061589	0.00061271	0.00059967	0.00076623	0.00056199	0.00090253
0.00076766	0.00046178	0.00040287	0.00040659	0.00094689	0.00060745
0.00068439	0.00060459	0.00078397	0.00084856	0.00123323	0.00061835
0.00043351	0.00034434	0.0004344	0.00039407	0.00054657	0.0004874
0.00033933	0.00065508	0.0006958	0.00062479	0.00052813	0.00062912
0.00053955	0.0006106	0.00055222	0.00041386	0.00035637	0.00067729
0.00061105	0.00062611	0.00061085	0.00041254	0.00041053	0.0005041
0.00041978	0.00055806	0.00055801	0.00060713	0.00105477	0.000881
0.00073321	0.00081699	0.00060949	0.00100727	0.00101782	0.00090794
0.00104277	0.00076253	0.00071685	0.00075487	0.00094218	0.0007033
0.0005228	0.00089398	0.00075484	0.00076837	0.00049443	0.00083302
0.00129358	0.00079841	0.00075813	0.00066864	0.00126253	0.0010822
0.00102392	0.00076428	0.0007708	0.00065508	0.00044746	0.00046857
0.00041656	0.00044409	0.00042787	0.00057039	0.00045361	0.00067407
0.00060789	0.00065713	0.00066082	0.00080972	0.00065945	0.00071608
0.00054966	0.00075143	0.00070849	0.00066991	0.00082128	0.00086172
0.00093365	0.00144812	0.00121314	0.00130439	0.00127985	0.00100409
0.00075992	0.00098669	0.00128902	0.00103382	0.00083775	0.00085016
0.00055159	0.00079265	0.00068038	0.00072688	0.0009635	0.00084821
0.00152836	0.00119806	0.00139404	0.0010971	0.00104383	0.00152568
0.00109447	0.00122205	0.0012074	0.00139473	0.00094293	0.00073234
0.00061006	0.00068788	0.00063792	0.00050328	0.00048721	0.00070424
0.00080733	0.00068251	0.001311	0.00065222	0.00072695	0.00079417
0.00067761	0.00072418	0.00079802	0.00139648	0.00110351	0.00110516
0.00140319	0.00169961	0.0014825	0.00133531	0.00098371	0.00124113
0.00103869	0.0011623	0.00130977	0.00156679	0.00135229	0.00119818
0.00130057	0.00124556	0.00144335	0.00151132	0.00184288	0.00102198
0.0008884	0.00101783	0.00085605	0.00148818	0.00091528	0.00124199
0.00120837	0.00110653	0.00111859	0.000988	0.00099108	0.00105969
0.00117127	0.00115468	0.0011351	0.00116994	0.00085525	0.00098504
0.00095045	0.0008239	0.00090096	0.00112558	0.00104838	0.00080393
0.0009239	0.00086337	0.00080207	0.00089127	0.00104543	0.0013027
0.00119884	0.00072114	0.00067934	0.00103904	0.00108738	0.00099614
0.00102522	0.00096643	0.0007591	0.00119109	0.00093673	0.00072156
0.00065775	0.00084759	0.00080123	0.00085717	0.00077464	0.00086578
0.00105634	0.00087846	0.00120753	0.00112719	0.00112697	0.00113598
0.00097973	0.00109205	0.00142902	0.00098644	0.00143943	0.00108515
0.00178546	0.00162619	0.0014038	0.00213915	0.00129911	0.0030972
0.00339792	0.00168985	0.00414916	0.00239115	0.00209187	0.00203671
0.00166159	0.00244848	0.002248	0.0017544	0.00143956	0.0021567
0.00279387	0.00265982	0.002686	0.00170583	0.00109682	0.00084581
0.00096734	0.00093533	0.00118512	0.00100264	0.00124581	0.00070567
0.00113652	0.00106907	0.00126744	0.00095989	0.00092895	0.00259187
0.00150297	0.00118396	0.00134409	0.00113643	0.00117164	0.00080621
0.00094005	0.00095489	0.00101491	0.00091169	0.00099498	0.00079957
0.00106171	0.00118808	0.00105786	0.00099294	0.00073764	0.00072473
0.00080355	0.00071188	0.0007059	0.00068759	0.00094879	0.0010581
0.00110108	0.00105648	0.00096438	0.00109835	0.00111697	0.00095656
0.00085274	0.00108876	0.00099367	0.00097567	0.0017223	0.00081985
0.00112369	0.00099146	0.00110318	0.00100758	0.00159521	0.00115795
0.00140539	0.000971	0.00122526	0.00096261	0.00141881	0.00159438
0.0014125	0.00105275	0.00107511	0.00113944	0.000805	0.00090385
0.00115497	0.00129263	0.00135975	0.00158017	0.00137988	0.00129948
0.00109853	0.0009769	0.00122746	0.00110157	0.00098561	0.00090092
0.00106383	0.00105183	0.00105383	0.00102968	0.00072249	0.00091076
0.00093944	0.0008701	0.00138123	0.00109099	0.0012225	0.00141036
0.00149731	0.00105871	0.00099941	0.00112799	0.00128724	0.00076686
0.00085301	0.00092921	0.00084871	0.00093442	0.00104003	0.00109206
0.00102554	0.00084489	0.00079572	0.00070278	0.00063039	0.0007101
0.00072635	0.00069289	0.00067808	0.00074793	0.00060164	0.00063228
0.00065588	0.00060262	0.00051286	0.00081149	0.00083899	0.00078218
0.00085109	0.00081827	0.00082777	0.0008672	0.00059817	0.00076554
0.001178	0.00083127	0.00078733	0.00098678	0.00091783	0.00066881
0.00085283	0.00073949	0.00058842	0.00075301	0.00099392	0.00118823
0.00071725	0.00082408	0.00082224	0.00102629	0.0008983	0.00126472
0.00095154	0.00112413	0.0011848	0.00089306	0.00084865	0.00103356
0.00064917	0.00061689	0.00062283	0.0008178	0.00090672	0.0006587
0.0005222	0.00066513	0.00068569	0.00052032	0.00040436	0.00040343
0.00035591	0.0003654	0.0004334	0.00040591	0.00039082	0.00036081
0.00025514	0.00029109	0.00027879	0.00032004	0.00042964	0.00041851
0.0003479	0.00029233	0.00029473	0.00045027	0.00040578	0.00037593
0.00031991	0.00039426	0.0004685	0.00031518	0.00051817	0.00039892
0.00036898	0.00035294	0.00033731	0.00032684	0.00035649	0.00032591
0.0003599	0.00041043	0.00028811	0.00030986	0.0003018	0.00035407
0.00028238	0.00020974	0.00020039	0.00025229	0.00038926	0.00035181
0.0003144	0.00030559	0.00030167	0.00031423	0.00026525	0.00038287
0.00044955	0.00035046	0.00034996	0.00024835	0.00030065	0.00025856
0.00045047	0.0002783	0.00027656	0.0002588	0.00031657	0.0003262
0.00034468	0.00042015	0.00034374	0.00047162	0.00040224	0.00049544
0.00053055	0.00046186	0.00046253	0.00053888	0.00059287	0.0004492
0.0004239	0.00047325	0.00047452	0.00049051	0.00060215	0.00048996
0.0005282	0.00042974	0.00042532	0.00057686	0.00051578	0.00059731
0.00061057	0.00049784	0.00048665	0.00060247	0.00051162	0.00066803
0.00063121	0.00055747	0.00066098	0.00050056	0.00058592	0.00084848
0.00062917	0.00052138	0.00054505	0.00061285	0.00063837	0.00078383
0.00078323	0.00045308	0.00045241	0.0005358	0.00072855	0.00047752
0.00039007	0.00031751	0.00035645	0.00042493	0.00048042	0.00046428
0.00028714	0.00037998	0.00030142	0.00043681	0.00038849	0.00042314
0.0004839	0.00037091	0.00036403	0.00034074	0.00031269	0.00033532
0.00040925	0.00040672	0.00046235	0.0004036	0.00042048	0.0004234
0.0004768	0.00037475	0.0005001	0.00032415	0.00038794	0.00049334
0.00052637	0.00055314	0.00050554	0.0004103	0.00051067	0.00040537
0.00047303	0.00049118	0.00035897	0.00034634	0.00048624	0.00038612
0.00047596	0.00044363	0.00043931	0.00049264	0.00047158	0.00043354
0.0004934	0.00049169	0.00058468	0.00043259	0.00045674	0.0005811
0.00050315	0.00045518	0.00042563	0.00049733	0.00051702	0.00053866
0.00049898	0.00051728	0.00056467	0.00056623	0.00045144	0.00054224
0.0005784	0.00064004	0.00073132	0.00084914	0.00058296	0.00055119
0.00062899	0.00056536	0.00057971	0.00056638	0.00063077	0.00089468
0.00080427	0.00067829	0.00059651	0.00087772	0.00066148	0.00086495
0.00082701	0.00094547	0.00077573	0.00125044	0.00100283	0.0008992
0.00116332	0.00118909	0.00100245	0.00132897	0.00132099	0.0020703
0.00136902	0.00136515	0.00183646	0.00120919	0.00111085	0.00101307
0.00123859	0.0008211	0.00077606	0.00081214	0.00075312	0.00056322
0.00027083	0.00024778	0.00030873	0.00026108	0.00052067	0.00020089
0.00026562	0.00028966	0.00050078	0.00045646	0.00063494	0.00095218
0.00071301	0.00072854	0.00062568	0.00075317	0.00054318	0.00057778
0.0007664	0.00064936	0.00075131	0.00074162	0.0008101	0.00055539
0.00095025	0.00069106	0.00068591	0.00082766	0.00059997	0.00070009
0.00096316	0.0008463	0.00084195	0.00118481	0.00151129	0.00089412
0.00165968	0.00204352	0.00158319	0.00163814	0.00154455	0.00139413
0.00126949	0.00123944	0.0011277	0.00080651	0.001012	0.00119182
0.00166891	0.00108729	0.00125373	0.00147232	0.00193658	0.00197373
0.0011371	0.00115989	0.00122671	0.00102695	0.00093378	0.00105521
0.00069061	0.0007768	0.00077412	0.00074472	0.00073268	0.000875
0.00096457	0.00081652	0.00065578	0.00078659	0.0007595	0.00087301
0.0012046	0.00102472	0.00073562	0.00058666	0.00060931	0.00068172
0.00071663	0.00109291	0.00114222	0.00098214	0.0013819	0.00099236
0.00104463	0.00142988	0.00103108	0.0011045	0.0011533	0.00118591
0.00106459	0.00135337	0.00126462	0.00124402	0.00113592	0.00165768
0.00090504	0.00088441	0.00112677	0.00101235	0.00091105	0.00068057
0.0009509	0.0007893	0.00081397	0.00112389	0.00085693	0.00087578
0.00050926	0.00072466	0.00069124	0.00061212	0.00054746	0.00063586
0.00067552	0.00077549	0.00079837	0.00071794	0.00085689	0.00062479
0.00069324	0.00061327	0.0006227	0.0005702	0.00062305	0.00075508
0.00081948	0.00065096	0.00079196	0.00079984	0.00075588	0.00075145
0.00077018	0.00083202	0.00082463	0.00068695	0.00063658	0.00064955
0.00068151	0.00052117	0.00051728	0.00061481	0.0007115	0.00072929
0.00057982	0.00067865	0.0006807	0.00065788	0.00064178	0.0006567
0.00075852	0.00081235	0.00079921	0.00080605	0.00084884	0.00101375
0.00071637	0.00053762	0.00055081	0.00074692	0.00064689	0.00059286
0.00052777	0.00060492	0.00054764	0.00063759	0.0006191	0.00071042
0.00054806	0.00052972	0.00043646	0.00067754	0.00068042	0.00065878
0.00056766	0.00083523	0.000537	0.0005595	0.00062717	0.00078478
0.00150293	0.00130694	0.00106704	0.00057697	0.00068314	0.00124103
0.00122976	0.00084037	0.00128335	0.00094723	0.0009412	0.00079275
0.00081968	0.00086176	0.00103842	0.00091474	0.00088457	0.00074768
0.00086276	0.00066032	0.00061592	0.00059116	0.00053059	0.00036215
0.0004562	0.00034914	0.00039611	0.00046634	0.00047604	0.00066064
0.000495	0.00048138	0.00077963	0.00066883	0.0003625	0.00050064
0.00039369	0.00049676	0.00055495	0.00047548	0.00056041	0.00048862
0.00047579	0.00057502	0.00059145	0.00074936	0.00068465	0.00066944
0.00037763	0.0005502	0.00047827	0.00047562	0.00044995	0.00040565
0.00043488	0.00063186	0.00055728	0.00092493	0.00081593	0.00054197
0.00071945	0.00096341	0.00090323	0.00078209	0.00107981	0.00141586
0.00125397	0.00111786	0.00113017	0.00110502	0.00095344	0.00098384
0.00090744	0.00118599	0.00116253	0.00126474	0.00201141	0.00142465
0.00151018	0.00140379	0.00172733	0.00159216	0.00179693	0.00201975
0.00154081	0.00199274	0.00189923	0.00142486	0.00107545	0.00101662
0.00102989	0.00116174	0.0013474	0.00100306	0.0012625	0.00125371
0.00114009	0.00122551	0.0013965	0.00144491	0.00156504	0.00160013
0.00121356	0.00152654	0.00129837	0.001248	0.00114412	0.00114258
0.00128633	0.00129892	0.00127946	0.00157618	0.00212854	0.00165971
0.00181826	0.00155896	0.00205281	0.00198896	0.00154796	0.0017674
0.00175073	0.00181469	0.0017484	0.00211872	0.00200893	0.00239094
0.00260873	0.00197827	0.00297419	0.00284614	0.00320209	0.00271802
0.00366639	0.00274835	0.00281823	0.00207612	0.00219008	0.00208623
0.00173543	0.00196832	0.00226919	0.00202131	0.00231057	0.00278968
0.00280295	0.0021807	0.00235185	0.00251863	0.0029948	0.00305052
0.00292122	0.00213595	0.00239918	0.0020878	0.00240481	0.00244049
0.00223618	0.00266854	0.00297711	0.00259753	0.00277488	0.00227694
0.00183212	0.0019507	0.00197548	0.00186221	0.00168691	0.00128907
0.00108515	0.0015748	0.00149631	0.00196251	0.00145709	0.00163432
0.00163122	0.00195192	0.00206435	0.00169159	0.0019751	0.00190114
0.00172869	0.00178721	0.00196993	0.0014601	0.00168469	0.00148807
0.00143023	0.00143176	0.00148314	0.00142997	0.00127265	0.00135249
0.0017185	0.00140195	0.00143437	0.00117871	0.00169149	0.00130634
0.00145882	0.00118988	0.0009339	0.00093169	0.00110652	0.00126659
0.0012853	0.00088485	0.0008784	0.00108823	0.00121088	0.00146027
0.0012967	0.00168809	0.00175405	0.00112288	0.00105684	0.00107762
0.00093067	0.00097525	0.00102253	0.00102815	0.00063177	0.00089206
0.00070475	0.00048684	0.0006425	0.0005676	0.00068749	0.00064622
0.00067969	0.00070779	0.00065908	0.00055888	0.0006382	0.00066228
0.00084536	0.00081134	0.00070231	0.00074111	0.00068053	0.00061437
0.00062738	0.00073936	0.00076607	0.00060597	0.00046992	0.00056305
0.00075011	0.00053269	0.00053253	0.00041411	0.00037714	0.00048762
0.00042319	0.00045434	0.00042492	0.00045901	0.00062707	0.00061617
0.00062221	0.00070159	0.00063999	0.00029566	0.00043015	0.00052717
0.00056471	0.00065497	0.00073021	0.00056082	0.00050287	0.00041146
0.00047401	0.00044187	0.00038123	0.00046075	0.00052379	0.00053864
0.00050757	0.00043837	0.00050473	0.00034533	0.00035608	0.00034289
0.00038305	0.00035244	0.00041401	0.00053601	0.00033231	0.0003985
0.00050537	0.00040332	0.00049545	0.00040197	0.00044056	0.0003122
0.00045625	0.00044633	0.0004366	0.00050977	0.00050893	0.0006619
0.00055834	0.00055164	0.00054066	0.00046856	0.00047	0.00054334
0.00052175	0.00049894	0.00038865	0.00047023	0.0006047	0.00060975
0.0005761	0.0005334	0.00048979	0.00050676	0.00060634	0.00044459
0.00037307	0.00044173	0.00040103	0.00057219	0.00042286	0.00043525
0.0003476	0.00029224	0.00033392	0.00038245	0.00034611	0.00029508
0.00046703	0.00043746	0.00042795	0.00052387	0.00035249	0.00029525
0.000327	0.00042522	0.00044721	0.00041878	0.00050455	0.00040445
0.0003792	0.00038289	0.00036567	0.00045956	0.00059307	0.0006675
0.00076875	0.00056916	0.00059249	0.00112022	0.00102244	0.0009417
0.001087	0.00069874	0.0010292	0.00076959	0.00094286	0.00057727
0.0007893	0.00086431	0.00097005	0.00067874	0.00073606	0.00069116
0.00096406	0.00102187	0.0008042	0.00061348	0.00097799	0.00085173
0.0005908	0.00051555	0.00077118	0.00094049	0.00210558	0.00160741
0.00073515	0.00054559	0.000515	0.00059592	0.0007457	0.0007956
0.00080471	0.00088196	0.00081761	0.00077348	0.00074952	0.00096371
0.00091546	0.00080935	0.000763	0.00097773	0.00124531	0.00108214
0.00118761	0.00107429	0.00105811	0.00081866	0.00078534	0.00074041
0.00105594	0.00050015	0.00058484	0.00077129	0.00075339	0.00087518
0.00076033	0.00112455	0.00131252	0.00110805	0.00100501	0.00082597
0.00103365	0.00082845	0.00062628	0.00071666	0.00090843	0.00075061
0.00091597	0.00097909	0.0009741	0.00097158	0.00063898	0.00076122
0.00091395	0.00090781	0.00105464	0.00103184	0.00091698	0.00080897
0.00076918	0.00071945	0.00061182	0.00076486	0.00105821	0.00109993
0.0011333	0.00081238	0.00076882	0.00076971	0.00064647	0.00082063
0.00060498	0.00078749	0.00072729	0.00065652	0.00061758	0.00055347
0.00051902	0.00051878	0.00061993	0.00052802	0.00087008	0.00070747
0.0006539	0.00061317	0.0006071	0.00071544	0.00078497	0.00075212
0.00072982	0.00069854	0.0008017	0.00060608	0.00064439	0.00061502
0.00063025	0.00080621	0.00077763	0.00066083	0.00068165	0.00072435
0.00064095	0.00073805	0.00076478	0.00069208	0.00066884	0.00055022
0.00041583	0.00043435	0.00051095	0.0005103	0.00039054	0.00046356
0.00043862	0.0004455	0.00045124	0.0004501	0.00042839	0.00067144
0.0005958	0.00055994	0.0004958	0.00043653	0.00049893	0.00062055
0.00060896	0.00093942	0.00093106	0.00119361	0.00090172	0.00133288
0.00106078	0.00072641	0.00067765	0.00075214	0.00125319	0.00073026
0.00082331	0.00085745	0.00111166	0.00089942	0.00083964	0
1.874e-05	0.00016695	0.00036153	0.0003661	0.00021281	0.00064556
0.00062531	0.00050402	0.00099641	0	7.773e-05	0.0001676
0.00011019	0.00010791	9.609e-05	8.67e-05	9.363e-05	7.615e-05
5.184e-05	7.915e-05	0.00012151	0.00010087	0.00011573	0.00053289
0.00026901	0.00034966	0	0.00019216	0.00019535	0.00035782
0.00054768	0	0.0002457	0.00022666	7.066e-05	0.00010435
0	6.04e-05	4.399e-05	5.136e-05	7.591e-05	9.447e-05
0.00020392	0.00013528	0.00017682	0.00013713	0.00018093	0.00019097
0.00115439	0.00080533	0	1.8e-06	9.047e-05	0.00023196
0.00019278	0.00028651	0.00017027	0.0001403	0.00014434	0
2.27e-06	0.00027563	0.00036294	0.00054835	0.00044012	0.00039775
0	7e-08	0.00013588	0.00030817	0.00026445	0.00024445
0.00017867	0.00033146	0.00023795	0.00033953	0.00056158	0.00075518
0.00070826	0.00048604	0.00051437	0.00130617	0.00143229	0.00108663
0.00053083	0.00040367	0.0004584	0.00044024	0.00037329	0.00048108
0.00035129	0.00042406	0.00059257	0.00048166	0.0003754	0.00038071
0.00056965	0	0.00032228	0.00041124	0.00041549	0.00025243
0.00025857	0.00024592	0.00013589	0.00017399	0.00029631	0.00022678
0.00029056	0.00046702	0.00045737	0.00044539	0.00046059	0.00044464
0.00039962	0.00030334	0	7.23e-06	3.032e-05	0
8e-06	3.674e-05	8.088e-05	0.00013382	0.00022164	0.00024406
0.00018609	0.00045538	0.00068412	0	8.913e-05	0
2.8e-07	5.6e-07	3e-07	9.12e-06	9.2e-06	2.776e-05
2.689e-05	3.659e-05	0.00013433	0.00011654	0.00019588	0.00019606
0.00014463	0.00012891	0.00012309	0.00024357	9.745e-05	7.563e-05
0.00014317	8.693e-05	8.555e-05	0.00013189	0.00025897	0
3.6e-07	9.069e-05	0.00020465	0	0.00042875	0.00050325
0	4.643e-05	0.00011257	9.963e-05	9.824e-05	0.00012205
0.00028674	0.00020017	0.00011998	0.00017398	0	0.00015608
0	1.03e-06	0.00015973	9.157e-05	0.00011791	0.00011494
0.00012771	0	1.957e-05	5.336e-05	0.00018544	0.00015001
0.00020018	0.00031431	0.00013357	0.00015278	0.00026703	0.00018093
0.00018383	0.00017811	0	5.3e-07	6.709e-05	0.00010856
0.00012911	0.00020668	0.00011492	0.00022478	0.0002181	0.00015661
0.00026938	0.00036128	0.00039662	0.00039842	0.0004334	0.00012869
0.00022015	0	5.81e-06	3.154e-05	0.00024805	0.00023257
0.00027957	0	9.3e-07	0.00021189	0.00027114	0.00030209
0	6.869e-05	0.00015438	0.00016856	0.00028196	0.00019391
0	0.00020468	0	3.55e-06	3.991e-05	0.0001078
0	7.543e-05	0.00012132	9.074e-05	7.146e-05	6.14e-05
0.00015949	0.00014195	0.00018132	0.00022443	0.00011133	0.00012124
0.00010549	0.0002364	0	0.00046639	0	1.02e-06
0.00030131	0.00024244	0	6.297e-05	0.0001411	0
3.41e-05	3.825e-05	0.00013759	0.00019542	0.00011354	0.00013495
0.00010889	0.00020581	0.00053435	0	4.062e-05	9.011e-05
9.562e-05	0.00015052	6.25e-05	8.065e-05	8.281e-05	5.043e-05
8.247e-05	4.925e-05	0.00013485	0.00024593	0.00024776	0.0001673
0.00028649	0.0003131	0.00023572	0.00029222	0.00015695	0.00014055
9.655e-05	0.00013348	0.0001099	0.00014356	0.00017634	0.0001618
0.00010825	0.00014853	0.00015492	0.00016496	0.00010465	0.00013951
0.00010491	0.00010155	0.00019515	0.000156	0.00014694	0.00036314
0.00025194	0.00023308	0.0003291	0.0002706	0.00034922	0.00033798
0.00039691	0.00037695	0.00029784	0.00026225	0.00023908	0.00024591
0.00018252	0.0001998	0	6.679e-05	1.307e-05	0
0.00024348	0	1e-08	5.606e-05	5.229e-05	1.705e-05
0	5.851e-05	0.00010777	5.811e-05	3.8e-05	2.604e-05
5.473e-05	2.918e-05	6.79e-05	4.941e-05	3.021e-05	0
4.417e-05	4.655e-05	4.445e-05	0	6.39e-06	0.00021187
0.00037273	0	2.279e-05	4.61e-05	0	1e-07
2.858e-05	3.459e-05	2.418e-05	5.626e-05	4.381e-05	5.773e-05
5.316e-05	4.826e-05	4.2e-05	5.81e-05	3.338e-05	0.00014593
0.00011591	0.00011797	0.00021163	0.00021481	0.0002227	0
4.02e-06	0.0002546	0.00030858	0	0.00015439	0
7.616e-05	0	0.0001654	0.00035164	0	0.00018464
0.00019811	0.00018897	0.0002531	0.00021242	0	8.2e-07
6.871e-05	8.633e-05	7.529e-05	0.00019938	0.00014012	0.00020835
0.00017758	0.0001709	0.00010126	0.00028559	0.0002926	0.00011431
0.00013864	0.0001958	0.0003233	0.00030258	0.00028243	0.00039177
0.00046317	0.00062187	0.00049378	0.00047496	0.00045337	0.00037209
0.00033544	0.00030458	0.00022383	0.00018136	0.00022217	0.00037614
0.00039205	0	8.199e-05	7.124e-05	3.047e-05	0
4.987e-05	0	9.1e-07	5.392e-05	5.511e-05	4.964e-05
0.00011205	6.211e-05	9.373e-05	7.785e-05	8.24e-05	0.00023178
0.00012771	5.606e-05	0.00010672	0.00011066	0.00012327	9.847e-05
0	0.00103743	0.00046109	0	2.9e-07	7.746e-05
6.665e-05	7.338e-05	8.322e-05	9.476e-05	0.00010735	8.221e-05
8.881e-05	0	1.6e-07	0.00050892	0	1.53e-06
0.00018429	7.178e-05	3.517e-05	5.262e-05	0.00013115	0
8.305e-05	0.00070535	0	1.995e-05	0.00015544	0.00032579
0.00032624	0.00025151	0	6.6e-07	7.277e-05	6.697e-05
4.998e-05	6.428e-05	0.00012144	9.073e-05	0.00011576	0.00012959
9.989e-05	0.00010136	0.00021372	0.00017394	0.00019844	0.00024478
0.00016137	0.00018189	0.00021878	0.00019776	0.0002335	0.00018749
0.0004095	0.00039768	0	0.000354	0.00025356	0
8.589e-05	0.00010638	0.00027873	0	0.00025682	0
1.24e-06	0.0001764	0.00016888	0.00013301	0.00014812	0.00015732
0.00022633	0.00019766	0.00033997	0.00029044	0.00028149	0.00034145
0.00032599	0.00065487	0.00032155	0.00043023	0.00039715	0.00035702
0.00045407	0.00012121	0.00013813	0.00024534	0.00035787	0.00046216
0.0006821	0.00066582	0	0.00025752	0.00027635	0.00032592
0.00045781	0.0003165	0	2.31e-06	3.386e-05	0.00011158
9.104e-05	6.352e-05	9.383e-05	8.964e-05	0.00020542	0.000248
0.00030839	0.00037235	0	0.0002715	0.00015793	0.00021653
0	3.89e-06	0.0001441	0	3.788e-05	2.743e-05
4.419e-05	4.513e-05	4.018e-05	9.747e-05	7.84e-05	9.491e-05
4.826e-05	4.244e-05	4.595e-05	3.101e-05	0	5.364e-05
4.187e-05	0.00012663	0.00046763	0.00051153	0.00042386	0
9.33e-05	0.00030588	0.00021032	0.00021443	0.00023972	0.00023412
0.00027073	0.00026384	0.00015707	0.00019626	0.00021646	8.646e-05
0	5.04e-06	0.00026422	0.0007876	0	7.3e-07
0.00024754	0	1.43e-06	3.373e-05	0	1e-08
2.995e-05	0.0003542	0.00018227	0.00033296	0.0006354	0.00072413
0	0.00019908	0.00023956	0.00017177	0.00017423	0.00024189
0.00026544	0.00016211	0.00017393	0.00020575	0.00023432	0.00026153
0.00021412	0.00016385	0.00026914	0.00051665	0.00038863	0.00096018
0.0008594	0	0.00011334	0.00016915	0.00056739	0
0.0001784	3.239e-05	3.188e-05	2.543e-05	3.968e-05	3.328e-05
7.608e-05	6.536e-05	0.00015447	0.00013314	0.00022576	0
5e-08	8.931e-05	0.00031842	0.00021306	0.00021399	0.00021416
0.00016441	0.00029689	0.00067092	0.00068868	0	0.00013675
0.00011989	0.00016497	0.00019594	0.00026659	0.00019224	0.00022099
0.00025464	0.00061782	0.00032422	0.0005522	0	3e-08
0.00015417	8.973e-05	0.00010509	8.87e-05	0.00020043	0
0.0004489	0.00023105	0	1.31e-06	0.00035357	0.00046022
0.00040632	0.00014704	0.00021387	0.00015783	0.00016493	0.00020679
0.00021613	0.00032921	0	0.00032413	0.00033751	0.00062801
0.00038887	0.000297	0.0003121	0.00035637	0.00028551	0.00027916
0.00022977	0.0002327	0.00024558	0.00024014	0.00024084	0.00020631
0.00047524	0.0007748	0.00068331	0.00113379	0	4.4e-07
6.46e-05	0.0001554	0	1e-08	0.00013566	0.00019118
0	4.135e-05	4.37e-05	3.419e-05	7.611e-05	0.00051933
0	1.03e-06	0.0001473	0.00060371	0.0004294	0.00077458
0.00056534	0.00058651	0.00052326	0.00034791	0	0.00019861
0	0.00027956	0.00024354	0.00024116	0.00028584	0
6.3e-05	0.00011367	0.0001089	0.00014982	0.00018696	0.00018277
0.00028175	0.00011835	0.00020329	0.00019573	0.00037	0.00014133
0.000253	0.00012998	0.00010416	0.00011374	8.903e-05	0.000244
0	6.7e-07	0.00018745	0.00035311	0	9.255e-05
7.256e-05	9.477e-05	0.00015267	0.00024776	0.00035258	0.00033539
0.00027856	0.00022575	0.00024779	0.00026899	0.00026471	0.00024513
0.00019839	0.00023244	0.00025432	0.00020047	0.00017477	0.00018225
0.00016678	0.00013526	0.00011789	0.00010436	0.00014453	0.00037131
0.00033523	0.00103704	0	4.8e-07	0.00014631	0.00018968
0.00023422	0.00029216	0.00026775	0.00027412	0.00024868	0.00020931
0.00041192	0	0.00010388	0.00023689	0.00025949	0.00029305
0.00018369	0.00015352	0.00022978	0.00037236	0.00022147	0.00020524
0.00040119	0.00065016	0.00056092	0.00013957	0.00027508	0.00025857
0.00022597	0.00019359	0.00029381	0.00029844	0.00017571	0
8.56e-06	0.000112	0.00030022	0.00019841	0.00017024	0.00014632
0.00039394	0.00017726	0.00036823	0.00023781	0.00020034	0.00019724
0.00018198	0.00017879	0.00029561	0.00010265	0.00070767	0.00041649
0.00044123	0	4e-08	0.0004089	0	6e-08
1.226e-05	2.164e-05	5.853e-05	5.702e-05	0.00010828	0.0001678
0.00020742	8.101e-05	0	1.318e-05	0.00012545	0.00019442
0.000237	0.00035956	0.00017335	0	4e-08	9.398e-05
0.00023956	0.00025324	0.00021893	0.0002551	0.00027944	0.00029732
0.00031032	0.00068117	0.00048919	0.00068307	0.001054	0
0.00018235	0.00069153	0	6.932e-05	8.994e-05	0.00012557
0.00024922	0.00016397	0.00025327	0.00028424	0.0002273	0.00024482
0.00031127	0.00025786	0.00023174	0.00015896	0.00023099	0
3.3e-07	0.00018954	0	2.304e-05	2.349e-05	0.00025238
0.00010746	0	0.00028238	0.00064758	0	0.00018566
0.0001807	0.00092705	0.00080849	0.00046219	0.00053085	0.00046419
0.00032034	0.0003677	0.00033307	0	2.586e-05	3.296e-05
0.00016268	0.0001424	0.00014351	0.00026624	0.00031909	0.0002007
0	2.12e-05	0	4.2e-07	8.926e-05	0.00014085
0.00012031	0.00010408	0.00013618	0.00024908	0.00013701	0.00034359
0.00058853	0.00060336	0.00051562	0.00042676	0.00063942	0.00034683
0.00041297	0.00048354	0.00045411	0.0004029	0.00045777	0.00037269
0.00032723	0.00029881	0.00036544	0.0006756	0.00029855	0.00031232
0.00029263	0.00031107	0.00071996	0.00045946	0.00056449	0.00033775
0.00034028	0.00032426	0.00039318	0.00038476	0.00019264	0.0001704
0.00033151	0	1.68e-05	0.00016332	0.00021638	0.00039375
0.0007452	0.0006859	0.00041619	0.00073865	0.00044037	0.00039496
0.00055663	0.00062977	0.00049374	0.00027409	0.00039309	0.00041147
0.00078064	0.00053557	0.00061126	0.00039124	0.00046452	0.00046545
0.00037555	0.00049334	0.00042063	0.00044821	0.00039969	0.00033642
0.00063199	0.00038478	0.00062717	0.00038839	0.00038448	0.00028205
0.00033973	0.00038542	0.00035529	0.00041063	0.00039527	0.00045173
0.00022642	0.0002857	0.00026865	0.00035318	0.0003626	0.00054733
0.00019498	0.00036951	0.00035192	0.00031793	0.00032866	0.00033048
0.00031364	0.00053145	0.00031228	0.00064103	0.0004814	0.00050587
0.00042014	0.00048351	0.00048401	0.00054545	0.00039957	0.00063676
0.00057088	0.00068256	0.00046214	0.00075551	0.00055654	0.00062267
0.00056345	0.00048741	0.00085971	0.00084674	0.0008785	0.00118307
0.00046337	0.00069698	0.00038734	0.00061572	0.00072276	0.00072926
0.00102163	0.00090261	0	0.00012208	0.00026794	0.00016172
0.00043516	0.0002953	0	6.1e-07	0.00012534	0.00011235
0	9.338e-05	9.29e-05	0	0.00036472	0.00056742
0.00085306	0.000719	0	0.00018084	0.00019485	0.00026206
0.00032835	0.0002795	0.00030604	0	2.11e-06	0.00035142
0	1.38e-06	0.0003191	0.00015074	0	3e-07
0.00019277	0.00042776	0.00033159	0.00072131	0.00083559	0
0.000146	0.00046231	0.00030764	0	4.332e-05	0.00020519
0.00017215	0.00034052	0.00044037	0.00039468	0.00021973	0.00031863
0.00033198	0.00028492	0.00058866	0.00062923	0	2.517e-05
0	2.3e-07	0.0001071	8.629e-05	6.267e-05	5.319e-05
0	0.00029937	0	0.00128451	0	1.64e-06
0.00011497	0.00020873	0.0002165	0.00016779	0.00017489	0.0001523
0.00025425	0.00026587	0.00032035	0.0003208	0.00033047	0.00025526
0.00035361	0.00036911	0.00016598	0.00013745	0.0001774	0.00010424
0.00025982	0.00028567	0.00047674	0.00043856	0.00039848	0.00027407
0.00029913	0.00030909	0.00052451	0.00039497	0.00031494	0.00031436
0.00045619	0.00030512	0	0.00019349	0.00042317	0.00036378
0.00039689	0.00030689	0.00037143	0.00032167	0.00024788	0.0001986
0.00019512	0.00016294	0.00017099	0	0.00014387	0
2.55e-06	0.00071034	0	2.6e-07	0.00039545	0
3.68e-06	7.41e-06	2.38e-05	0	8e-08	2.547e-05
0.00016972	0.00012905	0.00026594	0.00013723	0.00010144	0.00019265
0.00021634	0	9.06e-06	0.00025877	0.00027031	0.00031411
0.00023972	0.0003156	0.00028555	0.00018507	0.00060923	0
9e-08	7.382e-05	0.00018209	0.00014406	0.00021589	8.941e-05
0.00010824	0.00013803	0	2.03e-06	8.296e-05	0.00018462
0.00019143	0.00023602	0.0002142	8.056e-05	9.584e-05	0.00013691
0.00072846	0.00056717	0.00043913	0	5.233e-05	4.178e-05
5.639e-05	0	1e-08	0.00026468	0.00033793	0.00053152
0	9.366e-05	7.608e-05	0.00025733	0.00039959	0.00038857
0.00036428	0.00040519	0.00033937	0.00032872	0.00025291	0.00030222
0	0.00018328	0.00014143	0.00068058	0.00068265	0.00051504
0	9.4e-07	4.83e-05	0.00057783	0.00047223	0.00033036
0.00018058	0	9.869e-05	0.00078442	0.00069997	0.0010712
0.00054542	0.00039077	0.00035644	0.00057132	0.00066218	0
8.165e-05	0.00013151	5.445e-05	0	0.00013593	0.00018685
0.00015332	0.00061042	0	7.7e-07	0.00017266	0.0002584
0.00023799	0.00024827	0.00026003	0.00014122	0.00011109	0.00067239
0	2.36e-06	0.00013087	0.00085277	0	1.274e-05
6.166e-05	5.903e-05	0.00011652	0.00010069	0.00018091	0.00012466
0.00021542	0.00018171	0.00018601	0.00036486	0.0004375	0.00046733
0.00037332	0.00039765	0.00035572	0.00020522	0.00018399	0.00015036
0.00013962	0.00017081	0.0002219	0.00026421	0.0007244	0
1.22e-06	2.706e-05	2.663e-05	4.438e-05	0.00010179	6.891e-05
0.00014652	0.00017408	0.00018174	0.00023723	0.00021927	0.00025434
0.00019887	0.00022608	0.00029271	0.00034961	0.0003611	0.00036132
0.00019403	0.00029749	0.00027494	0.00035149	0.00028806	0
0.00023346	0.00015555	0.00017937	0.00031816	0.0001321	0.0001637
0.00011879	0.00025059	0.00030283	0.00029063	0.00044746	0.00019544
0.00030364	0.00032236	0.00042074	0.00035848	0.00039766	0.00021803
0.00028891	0.00029883	0.00038051	0.00030051	0.00027461	0.00037172
0.00032299	0.00040341	0.00037405	0.00065264	0.00131067	0
4.586e-05	0	2e-08	8.294e-05	9.217e-05	0.00011752
0.00012951	0.00027594	0.00024215	0	0.00050062	0.00068681
0.00048499	0.0003251	0.00038843	0.00030805	0.00050973	0.00075688
0.00075598	0.0006488	0.00060472	0.00062788	0.00066699	0.00057796
0.00057085	0.00052706	0.00042466	0.00043523	0.00045124	0.0003413
0.00053021	0.000513	0.00060867	0.00053821	0.00067614	0.00072155
0.00087557	0.00053919	0.00053169	0.00101673	0.00076726	0.00070738
0	0.00019889	0.0001031	0.0001037	0.00011103	0.00016684
0.00012103	0.00027537	0.00046599	0.00050505	0.00054243	0.00027566
0.00023083	0.00022114	0.00025988	0.00023361	0.00021922	0.00025024
0.00061429	0.00036233	0.00024663	0.00040032	0.00043759	0
0.00019651	0	6.53e-06	4.266e-05	0.00014807	0.00013906
6.272e-05	0.00010325	0	0.00030004	0.00013683	0.00015886
0.00024184	0.00018515	0.00020533	0.0002161	0.00031818	0.00018586
0.00022851	0.00037616	0.00027606	0.00032654	0.00023744	0.00032642
0.00031099	0.00035774	0.00027251	0.00025596	0.00030386	0.00032924
0	4.45e-06	0.0001936	0.00011152	0	2.3e-07
8.296e-05	3.135e-05	0	0.0001123	0	4.09e-06
7.722e-05	0.00018489	0.00019932	0	0.00011991	0.0002326
0.00026781	0.0002971	0.00037504	0.00029991	0.00037881	0.00039795
0.00034811	0.00035037	0.00056453	0.00033415	0	0.00058179
0.00048322	0	6.712e-05	8.373e-05	6.105e-05	5.992e-05
5.903e-05	5.534e-05	8.853e-05	0.00010291	0.00040624	0.00050336
0.00057242	0.00054367	0.00067628	0.00049214	0	6.33e-06
7.352e-05	0.00032006	0.00080401	0	0.00053468	0
1.137e-05	0.00012122	4.64e-05	9.504e-05	8.155e-05	9.354e-05
0.00011796	0.00019705	0.00044483	0.00023407	0.00026907	0.00020333
0.00016645	0.00012009	0.00015161	0	9.49e-06	0.00020376
0.00016114	0	2.42e-06	0.0002617	0.00026903	0
5.964e-05	0.00017132	0.00015563	0.00016685	0.00021763	0.00019071
0.00029302	0.0001526	0.0001305	9.611e-05	8.704e-05	5.28e-05
7.991e-05	0.00013673	0.00036513	0	7.598e-05	0.00010377
8.817e-05	9.923e-05	0.0001069	0.00013738	0.00012949	9.75e-05
8.776e-05	6.474e-05	0.00035217	0.0002707	0.00045542	0.00027867
0.00028342	0.00011993	0.00016619	0.00027364	0.00049867	0
0.00045172	0.00046788	0	6.1e-07	5.22e-06	7.13e-06
0	6.202e-05	0.00010862	0.00013562	0.00023875	0.00037775
0.00027184	0.000305	0.00018306	0.00022775	0.00016201	0.00012185
0.00013184	9.169e-05	0.00010771	0.00038978	0	0.00059754
0	3.7e-07	8.468e-05	0.00037006	0	0.00025439
0	6.818e-05	5.959e-05	7.641e-05	8.901e-05	9.071e-05
8.735e-05	9.978e-05	8.826e-05	0.00018325	0.000259	0.00028169
0.00027275	0.00021951	0.00055146	0.00036322	0.00034592	0.00035749
0.00040682	0.00036777	0.00037384	0.00039911	0.00030899	0.00025678
0.00029577	0.00030499	0.00033006	0.00018195	0.00018057	0.00034268
0.00030201	0.00028421	0.00029133	0.00040628	0.00039138	0.00026197
0.00029841	0.00063386	0.00050742	0.00036951	0.00028478	0.00025121
0.00022613	0.00029532	0.00025954	0.00053411	0.00027191	0.00053764
0.00056704	0.00051516	0.00042727	0.0004005	0.00018409	0.0002126
0.00022197	0.00018192	0.0001621	0.00013533	0.00017578	0.00024019
0.00017494	0.00014873	0.00016418	0.00016324	0.00015322	0.00025885
0.00023327	0.00021692	0.00041434	0.00018566	0.00025981	0.00033381
0.00026086	0.00040679	0.00042916	0.00016071	0	6.8e-07
7.579e-05	0.00010233	0.00010724	0.00010638	0.00023608	0.00024073
7.93e-05	0.00019012	0.00041191	0.00044124	0.00028671	0.00013953
0.00016236	0.00013981	0.0001703	0.00026809	0	0.00020474
0.00029813	0.00025578	0.00022795	0.00023783	0.00019997	0.00018608
0.00022342	0.00017682	0.00046836	0.00036436	0	1.1e-07
4.797e-05	0.00064588	0.0003731	0.00033853	0.00078409	0.0005905
0.0006464	0.00060262	0.00035973	0	0.00049614	0.00038992
0	0.00012929	9.883e-05	0.00011996	0.00020431	0.00023417
0.00023977	0.00019508	0.00035707	0.00028685	0.00027263	0.00020685
0.00015433	0.0001846	0.00017819	0.0001267	0.00013986	0.00013959
0	6.017e-05	3.931e-05	8.941e-05	0.00022962	0.0001473
0.00033726	0.00011134	0.00013548	0.00018988	0.00016661	0.0001666
0.00021878	0.00015661	0.00011962	0.00012399	0.00014452	0.00011757
0.0001125	0.00020213	0.00031907	0	0.00028601	0
6.416e-05	5.698e-05	6.821e-05	7.887e-05	0.00010243	0.00016749
0.00021103	0	0.00021216	0.00025101	0.00023635	0.0001627
0.00052989	0.00034306	0.0003052	0.00037924	0.0004557	0.00041781
0.00063592	0.00076613	0.00058506	0.00045684	0.00035384	0
6.458e-05	4.654e-05	9.2e-05	4.198e-05	0.00010825	7.401e-05
4.758e-05	6.15e-05	4.959e-05	3.688e-05	4.452e-05	7.477e-05
4.903e-05	8.629e-05	7.286e-05	4.198e-05	6.959e-05	0.00012393
7.424e-05	9.467e-05	7.482e-05	8.498e-05	9.727e-05	0.00013226
0.00012759	0.00010152	0.00011026	0.00012912	9.227e-05	0.00013323
0.00011762	0.00014938	0.00013792	0.00016948	0.0001597	0.00023891
0.00033716	0.00038327	0.00037623	0.00043918	0.00043827	0.00075703
0.00103346	0.00153237	0.00118011	0.00218518	0.00198026	0.00210532
0.00191777	0.00207164	0.00201732	0.00276952	0.00322171	0.0042883
0.00408814	0.00291275	0.00276028	0.00313073	0.00272889	0.00394584
0.00312301	0.00331933	0.00247461	0.00228351	0.00263221	0.00246515
0.00206893	0.00247131	0.00366047	0.0028826	0.00293509	0.00274193
0.00258456	0.0029695	0.00399079	0.00278133	0.0022805	0.00229178
0.00265488	0.003098	0.00241436	0.0022086	0.00227291	0.00216307
0.00154163	0.00100955	0.00140196	0.00145591	0.00149707	0.00143255
0.00230542	0.00220611	0.00225689	0.00208641	0.00146509	0.00159333
0.00141994	0.00128989	0.00166472	0.00183518	0.00190685	0.00165902
0.00233794	0.00244787	0.0019279	0.00244207	0.00321213	0.00266155
0.0021794	0.00165894	0.00174171	0.00167298	0.0012392	0.00152268
0.00127575	0.00151464	0.00117968	0.00143759	0.00165855	0.00203641
0.0023441	0.00262077	0.00225309	0.00218734	0.00190533	0.00187795
0.00319516	0.0028059	0.00301909	0.0038724	0.0049317	0.00405691
0.00289619	0.00363983	0.00323267	0.00412751	0.00364031	0.00491232
0.00548431	0.0033747	0.00347574	0.00311523	0.0042216	0.00406762
0.00415732	0.00364253	0.00388786	0.00362338	0.00306726	0.00350234
0.00390371	0.00343938	0.00313047	0.00335927	0.00357581	0.0029665
0.00191459	0.00263789	0.00257216	0.00178071	0.00205936	0.00183175
0.00188672	0.00192343	0.00175509	0.00228053	0.0035497	0.00369749
0.00363969	0.00331644	0.00394419	0.00480191	0.00294278	0.00253977
0.0021167	0	4.82e-06	2.336e-05	5.832e-05	3.725e-05
3.079e-05	5.312e-05	3.375e-05	9.768e-05	0	4.23e-06
2.316e-05	4.498e-05	4.173e-05	3.81e-05	0.00012714	0.00011776
0.00019734	0.00012535	0.00011992	0.00012194	0.00011991	0.00024413
0.00017674	0.00015433	0.00015655	0.00018773	0	1.003e-05
5.179e-05	2.737e-05	0	8.9e-07	1.036e-05	1.331e-05
2.251e-05	3.562e-05	2.813e-05	4.294e-05	9.035e-05	5.391e-05
4.907e-05	6.404e-05	0	4.592e-05	4.401e-05	9.012e-05
0.00012923	0.00030278	0.00038156	0.00024181	0.00040226	0.00048667
0.00037408	0	7e-08	4.19e-06	0	4.551e-05
0.0002986	0.00067029	0.00071523	0.00059635	0.00098759	0.00090392
0.00095151	0.00096841	0.00119533	0.00077579	0.00083019	0.00100874
0.00075861	0.00098785	0.00090079	0.00065727	0.0011736	0.00115105
0.00090175	0.00115614	0.00193325	0.00164367	0.00110713	0.00134833
0.00130367	0.00146789	0.00145636	0.00124293	0.00140761	0.00161543
0.00153189	0.00145062	0.00161779	0.00112993	0.00104929	0.00151416
0.00124726	0.00109233	0.00079993	0.00085381	0.00076677	0.00086866
0.00075043	0.0008677	0.00116222	0.00133155	0.00134182	0.00166761
0.0017223	0.00124502	0.00097682	0.00119373	0.00074433	0.00094591
0.00103913	0.00090472	0.00072996	0.00096223	0.00134624	0.00131069
0.00121771	0.00101708	0.00123362	0.00104788	0.00121024	0.0026358
0.00244701	0.00237489	0.00180435	0.00199293	0.00239192	0.00173134
0.00181355	0.00163671	0.00227135	0.00133971	0.00100105	0.00112288
0.00149113	0.00205005	0.00218816	0.0017301	0.00185265	0.00165186
0.00223744	0.00175737	0.00184386	0.00297705	0.00257399	0.00149533
0.00168016	0.00169983	0.001304	0.00151293	0.00121381	0.00122943
0.00091024	0.00073983	0.00117768	0.00131963	0.00136174	0.00118442
0.00139492	0.00076019	0.00069069	0.00066618	0.0007893	0.00053759
0.00083951	0.00092549	0.00107222	0.00151014	0.00161443	0.00203494
0.00200232	0.00128202	0.00213865	0.00110928	0.00175153	0.00145731
0.0020064	0.00093025	0.00095873	0.0008958	0.00107393	0.0012422
0.00197454	0.00205271	0.00172375	0.0021506	0.00213401	0.00197323
0.00229571	0.00188433	0.00251217	0.00197829	0.00253182	0.00207494
0.00197682	0.00225637	0.00246924	0.00247299	0.003122	0.00256764
0.00228972	0.0024112	0.00307451	0.00160349	0.00226884	0.0023728
0.00217982	0.00232353	0.00219231	0.00242997	0.00210188	0.00267485
0.00216884	0.00211053	0.00301844	0.00206114	0.00199852	0.00197974
0.00179363	0.00158631	0.00144563	0.00175647	0.00162885	0.00126854
0.00167734	0.00197492	0.00168529	0.00177366	0.0017023	0.00188797
0.001817	0.00200138	0.00183188	0.00185477	0.00163355	0.00237417
0.00193171	0.00172039	0.00219597	0.00207817	0.0019052	0.00195578
0.00219284	0.00201119	0.00188337	0.00203291	0.00158622	0.00176794
0.00187465	0.00184401	0.00177565	0.00200287	0.00146921	0.00251265
0.00176539	0.00236909	0.00229287	0.0020151	0.00229876	0.00196456
0.00216752	0.00213617	0.00175584	0.00166568	0.00159689	0.00162787
0.00182638	0.00165048	0.00175903	0.00153716	0.00191936	0.00248382
0.00229505	0.00182894	0.0017495	0.00180162	0.00173557	0.00225258
0.00159648	0.00223603	0.00188899	0.0024103	0.00205102	0.00204938
0.00267718	0.00274888	0.00243197	0.00205014	0.00240476	0.00196965
0.00154932	0.00219273	0.00216558	0.00231756	0.00204212	0.00202034
0.00176055	0.00202251	0.0020883	0.00146987	0.00181923	0.00213835
0.00222395	0.00212746	0.00184132	0.00171543	0.00147374	0.00169861
0.00193716	0.00159452	0.00156734	0.00134358	0.00176665	0.00159137
0.00125445	0.00212957	0.00207689	0.00176905	0.00183845	0.00258832
0.00301808	0.0032358	0.00255574	0.00395992	0.00308509	0.00345997
0.00331375	0.00405318	0.00514687	0.00570215	0.00401172	0.00333365
0.00269084	0.00299556	0.00286744	0.00317427	0.00313099	0.00326543
0.00284978	0.00197825	0.00224034	0.00233295	0.00206266	0.00199172
0.00220794	0.00159698	0.00125308	0.00153306	0.00177946	0.00177315
0.00195839	0.00197202	0.0020348	0.00236529	0.00189672	0.00219053
0.00157211	0.0017151	0.00177276	0.00271156	0.00273874	0.00298847
0.00227449	0.00167867	0.00164185	0.00158661	0.00178854	0.00187917
0.00175959	0.00178466	0.00198394	0.00175243	0.00183905	0.00185504
0.00237285	0.00250318	0.00267803	0.00192431	0.00333063	0.00331987
0.00276598	0.00246757	0.00239836	0.00307687	0.00262642	0.00260319
0.00279888	0.0028422	0.00294028	0.00256521	0.00204353	0.0017905
0.00161765	0.00170426	0.00182425	0.00174268	0.00161229	0.00159308
0.0020026	0.00127188	0.00126306	0.0018044	0.00208232	0.00190051
0.00183465	0.0016531	0.00167252	0.00167524	0.00254304	0.00215416
0.00176451	0.00121424	0.00175128	0.00182243	0.00186634	0.00178635
0.00189092	0.00240417	0.00204176	0.00216573	0.00182176	0.00196229
0.00143942	0.00156336	0.00153181	0.00138345	0.00188185	0.00175518
0.00202963	0.00219317	0.00210938	0.00239515	0.00163652	0.00188729
0.00185886	0.00161855	0.00172796	0.00253457	0.00253007	0.00252113
0.00158763	0.00241358	0.00209761	0.00280455	0.0021107	0.00216078
0.00162806	0.00208818	0.00194682	0.00226809	0.00176875	0.00215813
0.00223429	0.00166602	0.00175941	0.00205972	0.0019621	0.0018913
0.00206616	0.001941	0.00203971	0.00326384	0.0021565	0.00220035
0.00226756	0.00230822	0.00256186	0.00255032	0.0021977	0.00209828
0.00209818	0.00248818	0.00209039	0.00219007	0.00210858	0.00252975
0.00307062	0.00267006	0.00264659	0.00190302	0.00330119	0.0036163
0.0032059	0.00261281	0.00375196	0.00260943	0.00294896	0.0043877
0.00416214	0.00320943	0.00316844	0.00287639	0.00287616	0.0031232
0.00341018	0.00369243	0.00255143	0.00264267	0.00273319	0.00285902
0.00243409	0.00218321	0.00260276	0.00197651	0.00269508	0.0027644
0.0037219	0.00290194	0.00291056	0.00347616	0.00373612	0.00358438
0.00368459	0.00250151	0.00328108	0.0025159	0.00268683	0.0018663
0.00219354	0.00292197	0.00216909	0.00209211	0.00160428	0.00199978
0.00193469	0.00238555	0.00216063	0.0026045	0.00256696	0.00196378
0.00169359	0.00197624	0.00174887	0.00157303	0.00133007	0.0021519
0.00239308	0.00242251	0.00262579	0.00265444	0.00323561	0.00160534
0.00220316	0.00271932	0.00181945	0.00175322	0.00189203	0.00165932
0.00200208	0.00193334	0.00188371	0.00175766	0.00175271	0.00172502
0.00174109	0.00162739	0.0018305	0.00158442	0.00158509	0.00135741
0.00214652	0.00199841	0.00187507	0.00156961	0.00163206	0.00185677
0.00150957	0.00163541	0.00189351	0.00243907	0.00152112	0.0015241
0.00163993	0.00174252	0.00173538	0.00130504	0.0022185	0.00259781
0.00537828	0.00355051	0.00357306	0.00227111	0.00196024	0.00198622
0.00281201	0.00174857	0.00185893	0.00266417	0.00250525	0.0030594
0.00284507	0.00220734	0.00293497	0.00194907	0.00327823	0.00226606
0.00168497	0.0023587	0.00235417	0.00192281	0.00180127	0.00275601
0.00179184	0.00232403	0.00217492	0.00220876	0.00240922	0.00212246
0.00167295	0.00173604	0.00175599	0.00204781	0.00176443	0.00159502
0.00219707	0.00205143	0.00170135	0.00141216	0.0016883	0.00145061
0.00213025	0.00208687	0.00175793	0.00142464	0.00157735	0.00154358
0.00149827	0.00139153	0.00140357	0.00162299	0.0015746	0.00233274
0.00191532	0.00171977	0.0019422	0.00170056	0.00220067	0.00159547
0.00162707	0.00262814	0.00181272	0.00165244	0.00177026	0.00176925
0.00194064	0.00142496	0.00166336	0.00146159	0.00107666	0.00156937
0.00202891	0.00155252	0.00100224	0.00204891	0.00180653	0.00256611
0.00185495	0.00116901	0.00067787	0.00101499	0.00134349	0.00207471
0.00228751	0.00287996	0.00327578	0.00224227	0.00148374	0.00131485
0.00096355	0.00182459	0.00179904	0.00124574	0.0010381	0.00091917
0.00076152	0.00077849	0.0006125	0.00076463	0.00063351	0.00077928
0.00085988	0.00064292	0.00064862	0.0017574	0.00073908	0.00084708
0.00049084	0.00048206	0.00049692	0.00056587	0.00096356	0.00056567
0.00051804	0.00066838	0.00053414	0.0006305	0.00064337	0.00052125
0.00098166	0.00158633	0.00155636	0.00110637	0.001196	0.0012726
0.00136038	0.00129476	0.00144781	0.00125414	0.00110792	0.0007838
0.00082888	0.0008549	0.00091803	0.00113312	0.00112726	0.00092726
0.0008563	0.00086158	0.00076591	0.000761	0.00072134	0.00053237
0.00065028	0.00065551	0.00063548	0.00060571	0.00069088	0.00043351
0.00048369	0.00052765	0.00050736	0.00052673	0.00053055	0.00047529
0.00053957	0.00051039	0.00047988	0.00049522	0.00044734	0.00065433
0.00061065	0.00044859	0.00052651	0.00047997	0.00062019	0.00062454
0.00094621	0.00076156	0.00081058	0.0009554	0.00088126	0.00127245
0.00125111	0.00114354	0.00119367	0.00095755	0.00104241	0.0010391
0.00114144	0.00118058	0.00097602	0.0010808	0.00085096	0.00066348
0.00078857	0.00094105	0.00080207	0.0007503	0.00069191	0.00066543
0.00078006	0.00095381	0.00094072	0.00094938	0.00068226	0.00070396
0.00065658	0.00093569	0.00077636	0.0009544	0.00094925	0.00099694
0.00096595	0.00089037	0.00085248	0.00089632	0.00075921	0.00071661
0.0005551	0.00069907	0.00058386	0.00053427	0.00057824	0.00059479
0.00051421	0.00049411	0.00050538	0.00053089	0.0004494	0.0006326
0.00062533	0.00049383	0.00048541	0.00053263	0.00056894	0.00059853
0.00056346	0.00057368	0.00057843	0.00053377	0.00054124	0.00053404
0.00049691	0.0005216	0.00053051	0.00052062	0.00049965	0.0005513
0.00051635	0.00053412	0.00047804	0.00047683	0.00049585	0.00060237
0.0005398	0.00054547	0.00047322	0.00045719	0.00058478	0.00061388
0.00055267	0.00066887	0.00047684	0.00063624	0.00055988	0.00060008
0.00062187	0.00059468	0.00056858	0.00058082	0.00060641	0.00057403
0.00051714	0.00044313	0.0005297	0.00061746	0.00060208	0.00065532
0.00069129	0.00061559	0.00069576	0.00063226	0.00062884	0.00081386
0.00084976	0.00091945	0.00087638	0.00095159	0.00083528	0.0008824
0.00096919	0.00103122	0.00090872	0.00094274	0.00110066	0.00085246
0.00114712	0.00077836	0.00079191	0.00084358	0.00103422	0.00093035
0.00094564	0.00103535	0.00124689	0.00106272	0.00153664	0.00136552
0.00134673	0.00139688	0.00129679	0.00114974	0.00124812	0.00105817
0.00083992	0.00082501	0.00082698	0.00110831	0.00096294	0.00089511
0.00085064	0.00082024	0.00078719	0.00082221	0.0007984	0.00074064
0.00084954	0.0006945	0.00062468	0.00074341	0.00059163	0.00078664
0.00083869	0.00064895	0.00077714	0.0007119	0.00063754	0.00076177
0.00066789	0.00079053	0.00077103	0.00074591	0.00063334	0.00079004
0.00082996	0.00062841	0.00068089	0.00076686	0.00076854	0.00076667
0.00075779	0.00059586	0.00059574	0.0006241	0.00060553	0.00058953
0.00052634	0.00054884	0.00076055	0.00054844	0.00063979	0.00057665
0.00052052	0.00044212	0.00048808	0.00051732	0.00055856	0.00050936
0.00060563	0.00043609	0.00052873	0.00043414	0.00058138	0.00059448
0.00056019	0.00056426	0.00057964	0.00054972	0.00060849	0.00057602
0.00058584	0.00058536	0.00058715	0.00054138	0.00045533	0.0005374
0.00043392	0.00043479	0.00052437	0.00052963	0.00055339	0.00071269
0.00102027	0.00076264	0.00075291	0.00090865	0.00113194	0.00085736
0.00083661	0.00085217	0.00086044	0.00091134	0.00084182	0.00082522
0.00093633	0.00085655	0.00093923	0.00078231	0.00097491	0.00100212
0.00076491	0.00067175	0.00070291	0.00071823	0.00090469	0.00084601
0.00077173	0.00084937	0.00087108	0.00099589	0.00116597	0.00137141
0.00130025	0.00139827	0.00140831	0.00115542	0.00122309	0.00136088
0.00117987	0.0015867	0.00159537	0.00108567	0.00105647	0.00104521
0.00152923	0.00141683	0.00124406	0.00139307	0.00135321	0.00185167
0.001073	0.00133948	0.00109968	0.00105071	0.0012158	0.00114936
0.00121962	0.00154415	0.00138239	0.00137735	0.00106901	0.00125899
0.00125973	0.00136144	0.00107649	0.00122701	0.0013259	0.00120654
0.00114728	0.00105765	0.00110185	0.00117185	0.00121434	0.00107913
0.00120202	0.00110037	0.00116069	0.00104927	0.00107377	0.00101307
0.00105337	0.00099407	0.0012271	0.00105274	0.0011481	0.00094912
0.00085368	0.00073445	0.00075115	0.00075795	0.00120965	0.00082904
0.0009671	0.00090004	0.00091838	0.00101346	0.00085628	0.00091644
0.00094194	0.00089904	0.00093004	0.00095101	0.00120539	0.00102056
0.00109262	0.0014209	0.00142794	0.00139967	0.00137476	0.00124626
0.00119125	0.00121906	0.00131963	0.00153938	0.00166061	0.0016723
0.00199069	0.00236861	0.00134681	0.00138381	0.00111337	0.00126102
0.00126642	0.00158169	0.00193952	0.00174532	0.00190131	0.00151256
0.00168083	0.00148417	0.00149847	0.00160128	0.00207095	0.00224607
0.00165021	0.0024176	0.00210019	0.00228318	0.0033431	0.00333025
0.00260813	0.00288096	0	1.775e-05	0.00011681	0.00057767
0.00073815	0.00100872	0.00160252	0.00109227	0.00068434	0.00085659
0.00105835	0.0007949	0.00305782	0.00199437	0.00254042	0.00308175
0.00367145	0.00250354	0.00590074	0.00476843	0.00487876	0.00598155
0.00627461	0.00462966	0.00584091	0.00603934	0.00607447	0.00485533
0.00394115	0.00442153	0.00806995	0.00690371	0.0103098	0.00995762
0.00604878	0.0047936	0.00586536	0.00784848	0.00653	0.00789988
0.00622024	0.00795987	0.00555984	0.0062324	0.00674232	0.00637972
0.00631807	0.00719227	0.00873477	0.0081957	0.00335412	0.00350524
0.0043686	0.0042863	0.00626593	0.00478753	0.00519064	0.00263637
0.00350727	0.00244812	0.00180721	0.00251077	0.00308653	0.00284016
0.00287432	0.00540438	0.0031434	0.00319133	0.0035429	0.00399584
0.00355997	0.00390135	0.00521542	0.00565786	0.0047647	0.00374689
0.00393572	0.00471078	0.00346522	0.00273573	0.00325384	0.00236353
0.00351263	0.00299728	0.00292334	0.00244882	0.00183748	0.00183956
0.00157327	0.00164587	0.00168185	0.00152643	0.00178581	0.00179572
0.00094749	0.00144193	0.00182376	0.00194425	0.0020251	0.00305668
0.00210827	0.00236807	0.0026238	0.00280147	0.00221506	0.00245922
0.00307991	0.00419008	0.00392432	0.00331092	0.00325461	0.00311432
0.00377999	0.00581488	0.00352472	0.00339073	0.00560825	0.0101657
0.0082258	0.0068005	0.00741034	0.00707658	0.0073236	0.00527234
0.00354588	0.00497267	0.00440998	0.0035348	0.00366432	0.00405694
0.0036086	0.00475078	0.00339662	0.00678479	0.00808319	0.00730381
0.00584625	0.00246926	0.00530059	0.00318419	0.00311284	0.00324122
0.00318562	0.00233132	0.00280898	0.00331113	0.00300535	0.00193158
0.00381817	0.00192634	0.00309227	0.00434422	0.00308509	0.00386528
0.00545683	0.00462512	0.00292825	0.00322711	0.00348518	0.00328661
0.0056746	0.00264937	0.00323674	0.00500671	0.00606163	0.0036023
0.0040344	0	6.255e-05	0.00020229	0.00025313	0.00037477
0.00043919	0.00025777	0.00025795	0.0002923	0.00038313	0.00052418
0.00030622	0.00039797	0.00077297	0.00065432	0.00046219	0.00072274
0.00091173	0.00062889	0.00078547	0.00060738	0.00076876	0.00064282
0.0007066	0.00073825	0.00090712	0.00080606	0.00125712	0.00094353
0.00064903	0.00074006	0.00131034	0.00201104	0.00160075	0.00092342
0.0013235	0.00128826	0.0018628	0.00194812	0.00184705	0.00172649
0.00137347	0.00149732	0.0016708	0.00196807	0.00205309	0.00197756
0.00188512	0.00188155	0.00161206	0.0023816	0.00250388	0.00169369
0.00164285	0.00194788	0.0018492	0.00144315	0.00144156	0.00134691
0.00255643	0.00201637	0.00165299	0.00235096	0.00171558	0.00278774
0.00268427	0.00214218	0.0020188	0.00165269	0.00154486	0.00143133
0.00205803	0.00191572	0.00227172	0.00192015	0.00182931	0.00204963
0.00213115	0.00199866	0.00276534	0.0026985	0.00251227	0.0027261
0.00214319	0.00173376	0.00295677	0.00212604	0.00265519	0.00261828
0.00327493	0.00201624	0.00252202	0.00314254	0.00300531	0.00297386
0.00482615	0.00306999	0.00287824	0.00372164	0.00293384	0.00360013
0.00290959	0.00338603	0.0030771	0.00319956	0.00204946	0.00265937
0.00203351	0.00299713	0.00297286	0.00267402	0.00386798	0.00280696
0.00308936	0.00243291	0.00290831	0.00274571	0.00252851	0.00306881
0.00226229	0.00256774	0.00228211	0.00223755	0.00205345	0.00263206
0.00195387	0.00426817	0.00437571	0.00283766	0.00276019	0.00239297
0.00201837	0.0026812	0.00230812	0.00255454	0.00409196	0.00391068
0.00271752	0.00343659	0.00498981	0.00481655	0.00326299	0.00352345
0.00305179	0.00251747	0.00326101	0.00476401	0.00484376	0.00443277
0.00454848	0.0033991	0.00273891	0.00359487	0.00334004	0.003319
0.00247955	0.00337668	0.00284477	0.00189478	0.00290544	0.002411
0.00196898	0.00283865	0.00232694	0.00212262	0.00207425	0.00301608
0.00244841	0.00329043	0.00255323	0.00232753	0.00249836	0.00289707
0.00310466	0.002406	0.00351831	0.00319289	0.00396599	0.00434041
0.00312541	0.00399474	0.00298323	0.00464029	0.00290757	0.00271215
0.00263306	0.00293798	0.00292538	0.00286224	0.00186556	0.00175037
0.00216161	0.00175698	0.0034937	0.00304854	0.00220708	0.00245262
0.00224649	0.0036176	0.00310801	0.00369343	0.00557734	0.00473989
0.00463956	0.00561054	0.00498084	0.00381443	0.00234775	0.00199372
0.00321644	0.00298685	0.00230037	0.00185585	0.00269696	0.00168481
0.00161682	0.00150137	0.00336336	0.00152254	0.0016298	0.00217938
0.00190994	0.00150759	0.0010468	0.00094573	0.00073689	0.00067107
0.00047419	0.00040796	0.00094142	0.00113788	0.00169669	0.00148953
0.00072174	0.00044482	0.00029062	0.0005372	0.00169771	0.00164008
0.00259077	0.00302029	0.00147184	0.00068282	0.00087511	0.00087106
0.00089209	0.00083851	0.00089071	0.00099323	0	0.00022942
0.00030296	0.00098474	0.00081884	0.00104731	0.00099696	0.00099412
0.00133754	0.0025766	0.00097046	0.00081574	0.00092518	0.00094188
0.00079895	0.00083332	0.0010333	0.00128277	0.0011054	0.00149205
0.00228182	0.0015101	0.0013697	0.00167989	0.00129212	0.0014656
0.00149017	0.00117914	0.00126008	0.00072968	0.00095454	0.00176982
0.00125148	0.00172092	0.00122877	0.00236275	0.00100113	0.00127257
0.00129741	0.00182408	0.00259678	0.00229887	0.00126812	0.00122075
0.00120394	0.00194602	0.00149543	0.00187046	0.00287746	0.00222655
0.0017322	0.00190591	0.0020544	0.00170054	0.00179388	0.00139682
0.00188041	0.00159195	0.0022224	0.00253891	0.00291675	0.00142426
0.00312728	0.00197759	0.00171109	0.00178573	0.00243182	0.00254827
0.00207506	0.00267861	0.00358997	0.00384102	0.00323102	0.00331669
0.00288596	0.00404295	0.00345727	0.00343098	0.00363566	0.00341222
0.00215426	0.00370874	0.00507952	0.00433931	0.00330193	0.00458675
0.0040123	0.00292462	0.00283217	0.00375159	0.00369353	0.00332187
0.00377317	0.00426042	0.00310967	0.00248123	0.00297665	0.00264386
0.00224036	0.00346112	0.00548623	0.00595592	0.00495541	0.00259145
0.00193097	0.00334473	0.00566525	0.00483854	0.00383604	0.00225076
0.00264803	0.00242998	0.00370911	0.00321865	0.0035275	0.00428365
0.00532021	0.00517609	0.0040577	0.00450859	0.00601585	0.00296212
0.00248855	0.00269868	0.00660955	0.00436533	0.00618342	0.00630862
0.00359827	0.00504349	0.00199614	0.00088901	0.00158594	0.0011104
0.00113218	0.00079083	0.00105533	0.00117775	0.00187965	0.00171103
0.00246615	0.00348404	0.00412762	0.0034836	0.00357071	0.0027276
0.00292321	0.00327178	0.00346815	0.00235789	0.00215323	0.00177627
0.0026708	0.00268621	0.00185472	0.00195857	0.00125867	0.00086034
0.0016925	0.00153577	0.00176677	0.0017643	0.0009834	0.00101316
0.00145869	0.00124476	0.00172268	0.00174424	0.00080996	0.00114458
0.00061938	0.0008902	0.00072656	0.00078603	0.00062527	0.00080702
0.00107223	0.00210087	0.00115481	0.00109757	0.00159175	0.00158358
0.00212883	0.00156546	0.00232878	0.00189934	0.00139577	0.00086353
0.00098896	0.00092601	0.00132932	0.00104828	0.0007653	0.00104867
0.001681	0.00196816	0.00130906	0.00234153	0.00070204	0.00058105
0.00084515	0.00072121	0.00056313	0.00084044	0.00127108	0.0015483
0.00081257	0.00176528	0.00134541	0.00099671	0.00149144	0.00111719
0.00164033	0.00145938	0.00138119	0.00107208	0.00132327	0.00103172
0.00156204	0.00158632	0.00089391	0.00081953	0.00123321	0.00114803
0.00163608	0.00170088	0.00176573	0.00179259	0.00191073	0.00127302
0.00122097	0.00163281	0.00248378	0.00170399	0.00204444	0.00228627
0.00174941	0.00205422	0.00146673	0.00243722	0.00292695	0.00237262
0.00198416	0.00351107	0.00204338	0.00312397	0.00177565	0.0030815
0.0034952	0.00421557	0.00374453	0.00359252	0.00339963	0.00312515
0.00321208	0.00262909	0.00241577	0.00351924	0.00578519	0.0043853
0.00414464	0.00334834	0.00343658	0.00387962	0.0045142	0.00515431
0.00384544	0.00551559	0.00373276	0.00316555	0.00414593	0.00520744
0.00546679	0.00404283	0.00274129	0.00241142	0.00377682	0.00258342
0.00217262	0.00232832	0.00153115	0.00282604	0.00304055	0.00268042
0.00335889	0.00278961	0.00307435	0.00553908	0.00356088	0.00510139
0.0048453	0.00410489	0.00320524	0.00492192	0.00345183	0.00388576
0.00426161	0.00363325	0.0024368	0.00284097	0.0041237	0.00363636
0.00246827	0.00384291	0.00289821	0.00390443	0.00389108	0.00397536
0.00316421	0.00439108	0.00434875	0.00468964	0.00428787	0.00458714
0.00384212	0.00317376	0.00389015	0.00465258	0.00389708	0.00477076
0.00419412	0.00464037	0.00396498	0.0044961	0.00367305	0.00249872
0.00570308	0.00555207	0.00471596	0.0039815	0.00496785	0.00505742
0.00612774	0.00623803	0.00362915	0.00621482	0.00400754	0.00402418
0.00487437	0.00438391	0.00500998	0.00280603	0.00651756	0.0044823
0.00431819	0.00449654	0.00398764	0.00403929	0.00459358	0.00398347
0.00395916	0.00639095	0.00863212	0.00432486	0.00277871	0.00263437
0.00280653	0.00213303	0.00228975	0.00236533	0.00214811	0.00153114
0.00277987	0.00162564	0.0021099	0.00237213	0.00231813	0.00225339
0.00370014	0.00464679	0.00360482	0.0032687	0.00318813	0.00466457
0.00314353	0.00261114	0.00153527	0.002384	0.00167835	0.00305362
0.00314166	0.00225232	0.00224733	0.00330226	0.00281261	0.00206895
0.00158276	0.0017887	0.00251894	0.00162598	0.00134666	0.00129237
0.00149979	0.0018936	0.00298287	0.00353614	0.00296431	0.00245333
0.00213694	0.0017414	0.00237468	0.00202102	0.00175848	0.00141182
0.00249893	0.00227422	0.00233528	0.0025302	0.00299355	0.00228874
0.00458345	0.00349817	0.0015924	0.00202479	0.00202809	0.00304449
0.00302684	0.00485043	0.00509962	0.00563746	0.00322388	0.00335923
0.003108	0.00319425	0.00357355	0.00584898	0.00334519	0.0035495
0.00378105	0.00459598	0.00591455	0.00458964	0.00532486	0.0040712
0.00358385	0.00288433	0.00502275	0.00479031	0.00544279	0.00406678
0.0067141	0.00497207	0.00335592	0.00469715	0.00409577	0.00472761
0.00552451	0.00707729	0.00954467	0.00669674	0.00366194	0.00509462
0.00297981	0.00428417	0.00389101	0.00576182	0.00607755	0.00553521
0.00365959	0.00328084	0.00246205	0.00341734	0.0061806	0.00485867
0.00609584	0.00537579	0.00461905	0.00506749	0.00566445	0.00490727
0.00672368	0.00418306	0.00183355	0.00175689	0.00153814	0.00223651
0.00273246	0.00349345	0.00283246	0.00256148	0.00294259	0.00252634
0.00253475	0.00245214	0.00421428	0.00297051	0.00292361	0.00439316
0.00348172	0.003819	0.00243893	0.00350163	0.00580948	0.00504277
0.00463024	0.00363528	0.00446773	0.00260135	0.0029206	0.00206487
0.00204746	0.00226722	0.00292102	0.00271444	0.00398573	0.00294743
0.0028569	0.00292041	0.00285041	0.00357328	0.00273115	0.00436944
0.00627846	0.0039164	0.00243525	0.00302869	0.00241952	0.00335412
0.00369785	0.00301671	0.00128109	0.00171232	0.00166877	0.0035461
0.00418929	0.00416409	0.00216571	0.00225311	0.00177055	0.00191108
0.00199451	0.00180485	0.0017749	0.00108122	0.00205185	0
0.00115755	0.00163646	0.00282108	0.00363623	0.00300649	0.00394881
0.00275495	0.00273668	0.00365107	0.00254193	0.00188751	0.00227223
0.00204978	0.00373727	0.00343549	0.00301592	0.00304914	0.00319206
0.00299178	0.00310787	0.00348461	0.00352648	0.0033102	0.00384555
0.00260689	0.00307059	0.00235811	0.00375612	0.00370755	0.00442964
0.00476481	0.00226347	0.00346486	0.00285862	0.00270796	0.00209055
0.00347206	0.00445593	0.00375935	0.00522479	0.00392134	0.00610522
0.00189476	0.00314973	0.00244272	0.00430316	0.00403478	0.00342049
0.00423775	0.00336505	0.00282136	0.00451799	0.00230148	0.00350922
0.00254724	0.00216922	0.00181799	0.0010275	0.00143094	0.00165559
0.00228584	0.00233884	0.0027543	0.00292132	0.00239545	0.00110768
0.00139013	0.00173332	0.00176465	0.00369229	0.00766476	0.00354912
0.00433905	0.00406457	0.00348427	0.00149801	0.00202454	0.00267271
0.00327218	0.00328857	0.00279481	0.00224815	0.00390738	0.00174536
0.00214779	0.00412995	0.00407449	0.00282773	0.00241236	0.00423466
0.00550775	0.00441264	0.00328648	0.00188664	0.00224177	0.00242498
0.0040381	0.00238754	0.00393194	0.00388402	0.00488978	0.00442071
0.00340707	0.00412823	0.00235858	0.00221511	0.00516412	0.00471354
0.00292483	0.0023577	0.00398938	0.0042428	0.00533984	0.00341383
0.00474539	0.00420371	0.00305422	0.00179644	0.00215632	0.00127181
0.00207129	0.00163419	0.00243924	0.00596137	0.00400111	0.00232859
0.0032843	0.00287612	0.00410943	0.00220131	0.00319286	0.00360022
0.00507342	0.00268921	0.00180155	0.00124987	0.00188048	0.00175604
0.00112963	0.00201328	0.00246758	0.00243601	0.00291815	0.00556965
0.00269026	0.00318544	0.00454577	0.00503797	0.00471746	0.00285396
0.00336879	0.00225838	0.00248485	0.00217663	0.0033256	0.00557274
0.00287554	0.00192072	0.00243345	0.00290605	0.00281429	0.00217037
0.00308666	0.00373122	0.00205087	0.00187202	0.00311504	0.00269797
0.00231571	0.00187151	0.00257228	0.00218399	0.00247013	0.0030734
0.00353322	0.00401176	0.00305564	0.0029881	0.00500571	0.0058645
0.00417608	0.00281823	0.00385753	0.00198494	0.00351472	0.00311894
0.0029991	0.00494037	0.00164831	0.00271487	0.00277013	0.00266706
0.0015336	0.00201582	0.00283055	0.00168763	0.00180706	0.00273924
0.00322291	0.00299656	0.00399093	0.00402346	0.0071399	0.00297787
0.00332467	0.00597295	0.00248791	0.00303765	0.00348311	0.0035224
0.0028984	0.00381652	0.00313874	0.00442836	0.00318545	0.00396791
0.00305399	0.0026312	0.00301374	0.0043789	0.00319393	0.00263161
0.00283729	0.00334044	0.00295065	0.00355356	0.00325545	0.00173876
0.0031661	0.00301806	0.00332596	0.00457952	0.00379516	0.0046212
0.00411411	0.0020142	0.00179919	0.00191403	0.00221875	0.00216911
0.00178983	0.00148814	0.00125419	0.00110369	0.00228129	0.00356115
0.00166153	0.00104332	0.00140978	0.00113081	0.00110761	0.00110208
0.00162683	0.0016791	0.00318881	0.00412288	0.00256286	0.00309786
0.00349135	0.00440895	0.00423713	0.00325332	0.00204717	0.00264085
0.00152491	0.0025393	0.00274667	0.00271834	0.00281113	0.00351349
0.00260917	0.0030928	0.00324415	0.00215866	0.00324213	0.0029456
0.00288841	0.00257625	0.00206821	0.00563511	0.00303026	0.00161724
0.00126925	0.00116292	0.00238979	0.00270519	0.00199497	0.00299694
0.0036836	0.00260552	0.00273254	0.00314974	0.00306588	0.00315898
0.00348948	0.00241321	0.00280922	0.00195613	0.00256965	0.00256885
0.00191359	0.00223671	0.00258524	0.00277379	0.00268099	0.00323725
0.00320886	0.00306688	0.00247329	0.00307928	0.00263126	0.00160904
0.00228874	0.00320537	0.00404378	0.00396956	0.00376361	0.00257239
0.0023873	0.00063059	0.00114414	0.00118915	0.00218082	0.0016136
0.00103745	0.001545	0.00187625	0.00153071	0.00149183	0.00176245
0.00214745	0.00227766	0.00215211	0.00250172	0.00228991	0.00227083
0.00322844	0.00199222	0.00223312	0.00388711	0.00448101	0.00196692
0.00093008	0.00164321	0.00232085	0.00159935	0.00132378	0.00199471
0.00208945	0.00191327	0.00241934	0.00229173	0.00189983	0.00166162
0.001014	0.0014112	0.00127111	0.00131653	0.00137193	0.0036323
0.00489736	0.00414832	0.00344519	0.00464025	0.00246114	0.00288293
0.00258756	0.00240032	0.00328119	0.00287066	0.00299949	0.00232592
0.00279926	0.00319149	0.00350844	0.00321814	0.00336178	0.00321031
0.00224325	0.00223157	0.00199173	0.001349	0.00232445	0.00255074
0.00226413	0.00196597	0.00182765	0.00390508	0.00249929	0.00282392
0.00371151	0.00479549	0.00767969	0.00747148	0.00396961	0.00502631
0.00366823	0.00304746	0.00269426	0.00328653	0.00299045	0.00375394
0.00451564	0.00282967	0.0048707	0.00681752	0.00584736	0.00301921
0.00348367	0.00193386	0.00219153	0.00322351	0.00351514	0.00249218
0.00248753	0.00391804	0.0033695	0.00164047	0.00202074	0.00202341
0.00201295	0.00304517	0.00477241	0.00407685	0.00437701	0.00284493
0.0026602	0.00412881	0.00374769	0.00326435	0.00268981	0.00426713
0.00557365	0.00209969	0.00245066	0.00511733	0.00309649	0.00397674
0.00384703	0.00347797	0.00151037	0.00207139	0.00272074	0.00328592
0.0034423	0.00314681	0.00218877	0.00549801	0.00275524	0.00382191
0.0036402	0.00545757	0.0047569	0.00298069	0.00210517	0.00373992
0.00358179	0.0032302	0.00392195	0.00210168	0.00208574	0.00313699
0.00427059	0.00258547	0.00442903	0.0030002	0.00276466	0.00431979
0.00346504	0.00226206	0.00292079	0.00239869	0.0027372	0.00341863
0.00172778	0.00194922	0.00484358	0.0028514	0.00244944	0.00230425
0.0036444	0.00198397	0.00349334	0.00432076	0.00238482	0.00134202
0.00229372	0.00428981	0.00409317	0.00242922	0.00274346	0.00211371
0.00395034	0.00408079	0.00304835	0.00331668	0.00388339	0.00373741
0.0024183	0.0024638	0.00245212	0.00197442	0.00259933	0.0021451
0.00147301	0.00307624	0.00312219	0.00201124	0.00143278	0.0027008
0.00205784	0.00169756	0.00285828	0.00353012	0.00276085	0.0024308
0.00261566	0.00150977	0.00322048	0.00466156	0.00289866	0.0032106
0.00174057	0.00182669	0.00276779	0.00295255	0.00193304	0.00335858
0.00255697	0.00263413	0.00218556	0.00235392	0.002744	0.00365542
0.00211592	0.0022697	0.00224638	0.00214764	0.00242868	0.00283276
0.00237358	0.00340353	0.00260465	0.00242985	0.00210157	0.00301509
0.00347868	0.00483734	0.00365851	0.00376644	0.00292047	0.00288519
0.00428342	0.00362501	0.0041168	0.0048887	0.00394883	0.00297167
0.00397087	0.00373384	0.00374418	0.00384366	0.00448917	0.00475364
0.00493817	0.00496653	0.00484247	0.00444527	0.00299646	0.00360401
0.002801	0.00401071	0.00383167	0.00359645	0.00580576	0.00510642
0.00547712	0.00627556	0.00526543	0.00685704	0.00544394	0.00473733
0.00468745	0.00539693	0.00434579	0.0036498	0.00495082	0.00652191
0.00282994	0.00216811	0.00309017	0.0035826	0.00520988	0.00385184
0.00471819	0.00449367	0.0051836	0.00668936	0.00801227	0.00590145
0.00555383	0.006455	0.00588315	0.00479307	0.00607106	0.00646133
0.00543534	0.00726837	0.00808944	0.00789644	0.00753309	0.0059693
0.00457739	0.00466078	0.00540986	0.00576623	0.00320723	0.0039129
0.00276421	0.00331602	0.00388604	0.00312374	0.00263577	0.002855
0.00435317	0.00433185	0.0039528	0.00411755	0.00361771	0.00301201
0.00439875	0.00325878	0.00424953	0.00381276	0.00516219	0.00534295
0.00545435	0.0043852	0.00437536	0.00582376	0.00655355	0.00383844
0.00423129	0.00588643	0.00698479	0.00724036	0.00649803	0.00675494
0.00648273	0.0069568	0.00712387	0.00636446	0.008382	0.00542239
0.00735433	0.0076079	0.0088344	0.00782595	0.00684488	0.0062193
0.00747224	0.00706667	0.00636616	0.00420795	0.00558597	0.0058366
0.00643516	0.00655262	0.00724299	0.00743602	0.00998679	0.00674286
0.00553344	0.00778488	0.00500295	0.00641712	0.00747141	0.00678141
0.00803093	0.0088599	0.0107249	0.0107195	0.00945629	0.00746073
0.00816269	0.00881783	0.00799792	0.00757759	0.0109165	0.00967931
0.00669604	0.00676913	0.00936515	0.00783718	0.00904452	0.0096294
0.0102552	0.0112856	0.0126801	0.0113756	0.0104862	0.0119147
0.0108557	0.0147917	0.01444	0.010961	0.0109702	0.00986546
0.00878105	0.00831769	0.0118515	0.00647211	0.00853469	0.00774758
0.00591738	0.0066996	0.00609895	0.00542317	0.00567843	0.00840082
0.00959362	0.00906239	0.0104707	0.00744269	0.00593038	0.00696021
0.00479669	0.00299552	0.00326882	0.00274642	0.00373229	0.0034863
0.00366066	0.00477381	0.00538199	0.00325478	0.00344018	0.00184239
0.00262806	0.00258342	0.00273134	0.00297822	0.00220477	0.00287809
0.00311686	0.00232972	0.00282054	0.00377418	0.00257918	0.00397844
0.00433743	0.00399852	0.00266092	0.00559646	0.00583189	0.00532844
0.00196575	0.00297226	0.00482699	0.00534224	0.00293886	0.00319981
0.00462665	0.00396468	0.00413468	0.00491422	0.00376025	0.00394507
0.00275409	0.00311577	0.00372159	0.00317729	0.00338998	0.00231532
0.00209261	0.00258828	0.00276796	0	7.043e-05	0.000325
0.00029501	0.00049439	0.00026579	0.00049436	0.00061764	0.00088021
0.00039127	0.00050778	0.00042963	0.00084533	0.00165064	0.00104172
0.00091288	0.00080961	0.00061619	0.00059143	0.00062767	0.0008763
0.00131908	0.00133171	0.00168369	0.0035132	0.00288756	0.0021924
0.00271475	0.00162519	0.00221895	0.00160033	0.00249544	0.0020375
0.00164499	0.00210985	0.00225218	0.00143877	0.0016877	0.00196684
0.00225946	0.00183608	0.00225862	0.00175506	0.00196619	0.00212166
0.00202714	0.00171648	0.00235187	0.00215737	0.00210248	0.00217222
0.00247732	0.00204222	0.00206127	0.00186572	0.00455718	0.00265297
0.00234017	0.00221009	0.00134525	0.00293395	0.00212697	0.00227016
0.00248087	0.00311109	0.00437638	0.00265151	0.00256506	0.00258944
0.00230294	0.00270581	0.00235184	0.00223105	0.00297771	0.00242406
0.0024054	0.00383453	0.00291714	0.00149439	0.00199956	0.00200658
0.00212381	0.00121819	0.00183069	0.00198055	0.00251021	0.00162326
0.00219069	0.00370391	0.00305113	0.00245926	0.00433621	0.00465057
0.00258847	0.00349124	0.0016653	0.00128911	0.00180877	0.00292805
0.00378653	0.0041847	0.00305732	0.00405988	0.00486891	0.00506161
0.00329818	0.0036767	0.00357137	0.00303176	0.00233946	0.00266697
0.00307288	0.00199682	0.00272819	0.00248007	0.00232539	0.00319185
0.00255841	0.00299194	0.00369087	0.00488084	0.00451534	0.00532973
0.00478225	0.0035241	0.00555971	0.00527624	0.0058941	0.00341511
0.00517614	0.00600185	0.00483519	0.00496337	0.00493533	0.00453859
0.00429287	0.00703143	0.00494919	0.00506548	0.00786981	0.0074641
0.00390471	0.00431055	0.00355684	0.00798789	0.00329312	0.00371276
0.00438768	0.00400982	0.0048628	0.00284717	0.0021643	0.0027834
0.00291958	0.00458854	0.00357617	0.00353166	0.00568858	0.00553005
0.0071268	0.00660952	0.00786886	0.00520933	0.00532758	0.00576719
0.00460683	0.00535417	0.00621302	0.00578674	0.00418683	0.00383941
0.00423465	0.00394046	0.0037863	0.00486119	0.00279675	0.00323727
0.00464507	0.00412715	0.00417821	0.00294894	0.00274537	0.00253141
0.00201003	0.00221654	0.00235514	0.00236705	0.002278	0.00250793
0.00254761	0.00258538	0.00368281	0.00468073	0.00319528	0.00470663
0.00297804	0.00222863	0.00337439	0.00233245	0.00220504	0.0031617
0.00225833	0.00469134	0.00251384	0.00275417	0.00283393	0.00260089
0.00258437	0.00222961	0.0027665	0.00230077	0.00196919	0.00182853
0.00245584	0.00206454	0.0037106	0.00397109	0.00288762	0.0030885
0.00164762	0.00161947	0.00166806	0.00266731	0.00205165	0.00218801
0.00196461	0.00171713	0.00329179	0.00246605	0.00398433	0.00427058
0.00352968	0.00276745	0.00325362	0.00167394	0.00307433	0.00273981
0.00344011	0.00416069	0.00482887	0.00420372	0.00458999	0.00605764
0.0041361	0.00318613	0.00312518	0.00321751	0.00369849	0.0043079
0.00489448	0.00518785	0.0055168	0.00483714	0.00413582	0.00484564
0.00422623	0.00299771	0.00411333	0.00369388	0.00310416	0.00287929
0.00321273	0.00410844	0.00373669	0.00357745	0.00308993	0.00376185
0.0034452	0.00413186	0.00236511	0.00385536	0.00469648	0.00363661
0.00311487	0.0035879	0.00381327	0.00370141	0.00282187	0.00283557
0.00465245	0.00401024	0.00331492	0.00315961	0.0041564	0.00349761
0.00348783	0.00338115	0.0029441	0.00379147	0.004247	0.00491154
0.00495103	0.00340345	0.00291683	0.00473868	0.0026196	0.00363366
0.00506493	0.00441943	0.00367682	0.00549103	0.00477421	0.00447568
0.00540502	0.00330137	0.00481271	0.00321966	0.00374683	0.00295332
0.0037194	0.00613555	0.00218748	0.00254784	0.00431648	0.00349927
0.00300079	0.00198388	0.00633819	0.00716916	0.0044618	0.00281986
0.00373851	0.0038889	0.00399771	0.00261482	0.00372122	0.00437259
0.0033166	0.0056441	0.00583403	0.00832137	0.00503516	0.00428266
0.00469657	0.00352894	0.0050386	0.00588027	0.00412422	0.00385152
0.00528678	0.00389017	0.00410731	0.00335806	0.00420468	0.00344164
0.00374367	0.00281074	0.00208073	0.00249746	0.00370039	0.00230472
0.00296085	0.00389675	0.00337707	0.00483774	0.00281757	0.00435465
0.00400327	0.00344966	0.00305795	0.0029553	0.00272084	0.00319724
0.00369428	0.00369965	0.00334217	0.0050646	0.00682997	0.00605063
0.00405729	0.00789768	0.0063815	0.00539686	0.00455905	0.0061094
0.0053343	0.00614909	0.00393128	0.00707119	0.00358178	0.00363547
0.00300696	0.00269307	0.00216862	0.00342481	0.00323784	0.00546302
0.00574566	0.00516728	0.00429048	0.00374103	0.00360851	0.00595794
0.00563515	0.00286636	0.00410541	0.00330709	0.0033976	0.00373346
0.00367278	0.00390891	0.00283815	0.00356631	0.00331466	0.00518454
0.00531953	0.00306192	0.00335956	0.00491649	0.00356761	0.00440943
0.0057063	0.0029735	0.00235019	0.00273906	0.00524598	0.0049617
0.00688002	0.00535827	0.00688784	0.00688858	0.00493294	0.00395056
0.00250172	0.00365747	0.00246464	0.00210314	0.00293719	0.00159837
0.00175648	0.00240463	0.00148109	0.00447528	0.00425989	0.00337425
0.00232523	0.00499218	0.00276047	0.00301759	0.00240926	0.00207912
0.00255203	0.00384149	0.00316168	0.00420881	0.00573695	0.0042377
0.00453323	0.00400554	0.00563589	0.00484761	0.00537281	0.00482888
0.00488454	0.00371391	0.00417502	0.00551131	0.00410945	0.00774755
0.00475721	0.00587386	0.0041742	0.00499276	0.00478117	0.00259984
0.00435793	0.00288473	0.00330261	0.00246643	0.00241808	0.00216003
0.00233368	0.00270767	0.00231229	0.00217493	0.00164414	0.00314046
0.00196122	0.00349426	0.00491189	0.00281807	0.0043487	0.00417468
0.00406747	0.0048364	0.00418592	0.00216203	0.00176194	0.00129038
0.00122539	0.00210804	0.00266044	0.00334642	0.00309425	0.0024119
0.00279622	0.00255295	0.00395039	0.00786223	0.00484339	0.00587903
0.00304701	0.00588531	0.00277987	0.00273304	0.0021974	0.00265206
0.00300263	0.00254545	0.00186793	0.00275162	0.00271123	0.00239353
0.00241745	0.00305834	0.00261048	0.00198579	0.00261044	0.00210897
0.00264028	0.00554793	0.00310339	0.00399914	0.00510166	0.00310311
0.00301356	0.00418688	0.00424882	0.00353247	0.00511759	0.00523961
0.00341144	0.00543861	0.00300532	0.00458549	0.00710411	0.00541344
0.0061017	0.00351506	0.00418331	0.00565754	0.0042572	0.00610554
0.00647778	0.00552949	0.00607805	0.00386509	0.00398384	0.00359685
0.0045122	0.00379154	0.00568652	0.00410234	0.00541794	0.00346902
0.00443965	0.00421863	0.00348752	0.00394915	0.00528797	0.00668531
0.00444742	0.00563982	0.00379634	0.00362054	0.00360668	0.00368563
0.00371641	0.00379766	0.00382543	0.00369332	0.00402387	0.00440229
0.00624184	0.00474085	0.00349366	0.00359893	0.00363421	0.00499755
0.00422595	0.00383581	0.00538221	0.0038722	0.00401767	0.00511972
0.0036332	0.00468404	0.00322876	0.00474462	0.00641958	0.00385881
0.00203774	0.00185916	0.00162333	0.00266851	0.00259199	0.00215271
0.00218547	0.00185209	0.00186309	0.00256598	0.00237419	0.00530284
0.00289045	0.00120245	0.0012753	0.00190323	0.00228715	0.00198673
0.00194576	0.00233157	0.00170663	0.00258161	0.00481301	0.00376311
0.00316794	0.00438717	0.00293575	0.002715	0.00189819	0.00254953
0.00311872	0.00205094	0.00456207	0.00280785	0.00195802	0.00172938
0.00347357	0.00474148	0.00422605	0.00281047	0.00218324	0.00239024
0.00355504	0.00249438	0.00294231	0.00287858	0.00253097	0.005529
0.00561219	0.00334024	0.00538423	0.00270134	0.00364681	0.00420121
0.00630321	0.00421295	0.00373421	0.00344118	0.00447985	0.00416241
0.00264146	0.00358266	0.0040025	0.0048418	0.00482412	0.00204882
0.00368336	0.00431924	0.00384972	0.00588631	0.00585867	0.00592299
0.00519605	0.00979907	0.00522627	0.00693661	0.00546683	0.00427007
0.00198704	0.00195856	0.00235501	0.00381747	0.00541617	0.00467665
0.0033779	0.00328458	0.00399861	0.00400178	0.0045324	0.00531766
0.0037235	0.00376322	0.00288048	0.00447242	0.00432684	0.00439747
0.00343538	0.00650029	0.0049603	0.00522349	0.00367822	0.00231465
0.00181806	0.00200026	0.00212673	0.00173068	0.00176353	0.00235089
0.00208317	0.0030258	0.0031108	0.0024853	0.00211265	0.00160655
0.00166007	0.00296697	0.00366887	0.00273625	0.00276333	0.0046692
0.00420563	0.00371348	0.00194906	0.00330645	0.00189728	0.00320043
0.00242129	0.00336222	0.00161099	0.00150518	0.00252619	0.00248468
0.00239067	0.00223658	0.00206663	0.00200733	0.00236306	0.00247391
0.00332669	0.00369843	0.00295234	0.00241281	0.00315017	0.00266138
0.00414202	0.00476436	0.00593073	0.00481141	0.0018428	0.00173664
0.00177515	0.00249186	0.00275005	0.00331787	0.00272296	0.00225515
0.00458067	0.00330567	0.00297004	0.00270853	0.00272845	0.00259923
0.00261775	0.00291303	0.00255113	0.00254725	0.00155073	0.00152276
0.00166396	0.00316375	0.00259656	0.00252623	0.00278131	0.00245341
0.00284874	0.00440561	0.00281941	0.00338284	0.00343225	0.00348851
0.00433567	0.00334934	0.00332352	0.00236498	0.00289451	0.00324692
0.00277606	0.00263741	0.00346449	0.00772259	0.00487846	0.00574647
0.0041175	0.00316852	0.00433776	0.00687505	0.00886139	0.00581371
0.00442415	0.00522772	0.00408271	0.00337547	0.00407678	0.00558638
0.00624667	0.00559527	0.00417596	0.00447597	0.00443739	0.00670393
0.00649257	0.00454756	0.00489166	0.00482004	0.00354879	0.00317443
0.00246821	0.00177674	0.00185606	0.0028639	0.00286816	0.00309367
0.00409836	0.00367749	0.00274622	0.00488115	0.00190614	0.00250921
0.00269135	0.00266623	0.00346229	0.00292034	0.00454416	0.00627882
0.00356184	0.00314844	0.00239203	0.00552393	0.00394959	0.00442237
0.00319779	0.00483622	0.00384658	0.0029969	0.00320678	0.00363432
0.0021625	0.00205586	0.00237286	0.00302986	0.00296844	0.00275047
0.00298427	0.00429735	0.00846368	0.00344072	0.00314779	0.00266648
0.00534317	0.00522261	0.00311153	0.00207121	0.00346273	0.00340224
0.00719106	0.00262847	0.00316787	0.00258919	0.00290961	0.00303407
0.00366585	0.00415087	0.00391927	0.00282878	0.00391721	0.00456629
0.00326753	0.00322471	0.00400891	0.00347251	0.00435274	0.00427228
0.00225231	0.0014173	0.00309425	0.00288744	0.00693179	0.00419356
0.00356208	0.00259712	0.00238057	0.00240011	0.00311628	0.00221974
0.00446529	0.00297318	0.00306817	0.00314387	0.00464845	0.00401409
0.00484483	0.00779112	0.00435529	0.00713232	0.00565619	0.00355344
0.00296988	0.00484161	0.00364218	0.00381912	0.00502316	0.00392613
0.00451518	0.00385342	0.00524906	0.00286554	0.00165028	0.00332541
0.00220124	0.00515957	0.00223748	0.00341675	0.00252568	0.00210449
0.00253639	0.00263718	0.00219816	0.00351383	0.00557378	0.00336206
0.00457051	0.00364663	0.00318858	0.00327141	0.00481494	0.00283204
0.0038295	0.00471983	0.00348562	0.00362047	0.0035129	0.00284695
0.00433234	0.00393488	0.00308698	0.00232724	0.00266739	0.00368761
0.00234115	0.00167956	0.00221469	0.001739	0.00253633	0.00262545
0.00279285	0.00224712	0.00276015	0.00355736	0.00263593	0.00380292
0.00364962	0.00412386	0.0030221	0.00414221	0.00296463	0.00423367
0.00364992	0.00338544	0.0037285	0.00229208	0.00365327	0.00328311
0.00343019	0.00340498	0.0051743	0.00382758	0.00267163	0.00176647
0.0020969	0.00470985	0.00588346	0.00223356	0.00167444	0.00149039
0.00154971	0.00115067	0.00148474	0.00207351	0.00224263	0.00198389
0.00203253	0.00238515	0.00146228	0.00242064	0.00149366	0.00146899
0.00166662	0.00205816	0.00278605	0.00215481	0.00192219	0.00187695
0.00230167	0.00391706	0.00344971	0.00341449	0.00337469	0.00276597
0.00269337	0.00256361	0.00255943	0.00192045	0.00331119	0.00310141
0.00262023	0.00302553	0.00276519	0.0019156	0.00203225	0.00175772
0.00244497	0.00216606	0.00285385	0.00226546	0.00377504	0.00371943
0.00219401	0.003069	0.0022424	0.00199961	0.00239463	0.00294859
0.00392085	0.00386075	0.0035725	0.00359185	0.0046086	0.00618721
0.00518928	0.0045461	0.00427863	0.00564494	0.00616686	0.00619598
0.00474594	0.00374006	0.002633	0.00355012	0.00533445	0.00348657
0.0044412	0.00272013	0.00257966	0.00372979	0.00274528	0.00235412
0.00368337	0.00469154	0.00614119	0.0060262	0.00531952	0.00624064
0.00556968	0.00458892	0.00359211	0.00239309	0.00256395	0.00249654
0.00242575	0.00275325	0.00349463	0.00329195	0.0056376	0.00301847
0.00357604	0.00205537	0.00312491	0.00439083	0.00546292	0.00363672
0.00322687	0.00270572	0.00386982	0.00410131	0.00379023	0.00553205
0.00493234	0.00578341	0.00485052	0.00267386	0.0026533	0.00229586
0.00266974	0.00198241	0.00171848	0.00083601	0.00220896	0.0015154
0.00146394	0.00350656	0.00198154	0.00243095	0.00348597	0.00264814
0.00127862	0.00079423	0.00139722	0.0015491	0.00128981	0.00099426
0.00187774	0.0034587	0.0026498	0.0023745	0.00180758	0.00299745
0.00178722	0.00210177	0.00406085	0.00176331	0.0028482	0.00271893
0.00319714	0.00263576	0.00291985	0.0032845	0.00299369	0.00252408
0.00187028	0.00269189	0.00370439	0.00172136	0.00246755	0.00200685
0.00430888	0.00317434	0.00247706	0.00359528	0.00370031	0.00356563
0.00471249	0.00193115	0.00382371	0.0028342	0.00256662	0.00314297
0.00345139	0.00449305	0.00325029	0.00283783	0.00295984	0.00289511
0.00316839	0.00283357	0.00172334	0.00284111	0.0036724	0.00501541
0.00397871	0.00254743	0.00307405	0.00323458	0.00301484	0.00492214
0.00321565	0.00194826	0.00192091	0.00357737	0.00394282	0.00325521
0.0044131	0.00245075	0.00280366	0.00359295	0.00225306	0.00300149
0.00290871	0.00460405	0.00514264	0.00341716	0.00264553	0.00254519
0.00207567	0.00453904	0.00599089	0.00599513	0.00330881	0.00377826
0.00268992	0.0036849	0.00356572	0.0044526	0.00402452	0.00342573
0.00307101	0.0033342	0.00468818	0.00367241	0.0052799	0.00386285
0.00395881	0.00268575	0.00321648	0.00258869	0.00375418	0.00315997
0.00300932	0.00245503	0.00279467	0.00208539	0.00205672	0.0026337
0.00405192	0.00404793	0.00393383	0.00384463	0.00383971	0.00377484
0.00347344	0.00233546	0.00561732	0.00373572	0.00372423	0.00394701
0.00425796	0.00418729	0.00266096	0.00223973	0.00241332	0.00292402
0.00206186	0.00212889	0.00244236	0.00226734	0.00238167	0.00236376
0.00210241	0.00341105	0.00427322	0.00411532	0.00168466	0.00230179
0.00324945	0.00261131	0.00162542	0.00359412	0.00153609	0.00290674
0.00391329	0.00289315	0.00506041	0.00264069	0.00292663	0.00284637
0.00456494	0.00298303	0.00195195	0.00378862	0.0026685	0.00263185
0.00407063	0.00449169	0.00463034	0.00346279	0.00300703	0.00236729
0.00191528	0.0020748	0.00257556	0.00428722	0.0022303	0.00319623
0.00273664	0.0023904	0.0019093	0.00217731	0.00266319	0.00149397
0.00227712	0.00232146	0.00202142	0.00234698	0.00201819	0.0028635
0.00171155	0.00467564	0.00320188	0.00238546	0.00211447	0.00189381
0.0015277	0.00117776	0.00298926	0.00650069	0.00438644	0.00332795
0.00354917	0.00277962	0.00227395	0.00225086	0.00292966	0.00186287
0.00330148	0.00275033	0.00207546	0.00285516	0.00299071	0.00425306
0.0031912	0.0023806	0.00295878	0.00269471	0.00412715	0.0035238
0.00351682	0.00208127	0.00174105	0.00310034	0.00224326	0.00449533
0.00292182	0.00460903	0.0040396	0.00257947	0.00248237	0.00273771
0.00216778	0.00189682	0.00242742	0.00353852	0.00210924	0.00381217
0.00319896	0.00387251	0.00341032	0.00233749	0.00353724	0.00323422
0.0033355	0.00246005	0.00378979	0.00370698	0.00330605	0.00196217
0	6.45e-05	8.024e-05	0.00030838	0.00052222	0.00093238
0.00108351	0.00088498	0.0014183	0.00163173	0.00240266	0.00193493
0.00163017	0.00141199	0.00229685	0.00139512	0.00125529	0.00147178
0.00122012	0.00141378	0.00256431	0.0028829	0.00239397	0.00225987
0.00205815	0.00373164	0.00182666	0.00149682	0.00184795	0.00138543
0.00056125	0.00143658	0.0012183	0.00157557	0.00150569	0.00290767
0.0024648	0.00256225	0.00405562	0.00296922	0.00169996	0
0.00030035	0.00100501	0.0023035	0.00427152	0.00450928	0.00614566
0.00707343	0.00629118	0.00588478	0.00492971	0.00783672	0.00656052
0.00660681	0.0041124	0.00434983	0.00497486	0.00569585	0.0104749
0.00645202	0.00515783	0.00587902	0.00525659	0.00640878	0.00769128
0.007678	0.00697258	0.00422265	0.00422304	0.00559299	0.00396027
0.00585828	0.00962442	0.00690491	0.00817585	0.00900825	0.0151627
0.01113	0.00629882	0.00629245	0.00697486	0.00857759	0.00730982
0.00526573	0.00861474	0.00554913	0.00360143	0.0065871	0.0065334
0.00796273	0.00893185	0.00808396	0.00594431	0.00606948	0.00830234
0.00819915	0.00534887	0.00920745	0.0106013	0.00815527	0.0106049
0.00871055	0.00777951	0.00702741	0.0081938	0.00621905	0.00884177
0.00952968	0.00529893	0.00414665	0.00606024	0.00423787	0.00531759
0.00585605	0.00832048	0.00509632	0.00544351	0.00332835	0.00349266
0.00343183	0.00585151	0.00790034	0.00751516	0.00370984	0.00503162
0.00529473	0.00464128	0.0033934	0.00539778	0.00391121	0.00535696
0.00634882	0.00527682	0.00470356	0.00464435	0.00513724	0.00698822
0.0120697	0.0099251	0.00553807	0.00300226	0.00263444	0.00320525
0.0032404	0.00461649	0.00367243	0.00510048	0.00434361	0.00371555
0.00325625	0.0032665	0.00600335	0.00815353	0.00954589	0.00812449
0.00451999	0.0034708	0.00588662	0.00776732	0.0083516	0.00629628
0.0064123	0.00700455	0.00392005	0.00295877	0.00197207	0.00268904
0.00356938	0.00474354	0.00419173	0.00413138	0.0030883	0.00487278
0.0042154	0.00344002	0.00557135	0.00845796	0.00541488	0.00663148
0.00312824	0.00490757	0.0053601	0.00683897	0.00848911	0.00721764
0.0060251	0.00491979	0.0050231	0.00464699	0.00429115	0.0036778
0.00405453	0.00561532	0.00583042	0.00309762	0.00413829	0.00346636
0.00523262	0.0046151	0.00404501	0.00318218	0.00667832	0.00589166
0.00337365	0.00386511	0.00329714	0.00565505	0.00850678	0.00898212
0.0063874	0.00491047	0.0045681	0.00606258	0.00343884	0.00276712
0.0033669	0.00314869	0.00268077	0.0034153	0.00380531	0.0052219
0.00625257	0.00589107	0.00578812	0.00545282	0.00526008	0.00654863
0.00416571	0.00510993	0.00648672	0.00586139	0.00344029	0.00372762
0.00624191	0.00384973	0.002072	0.00180907	0.00207003	0.00361624
0.00465346	0.00237997	0.00247903	0.00610683	0.00329865	0.0042302
0.00349498	0.00408811	0.00471027	0.00531646	0.00421178	0.0124446
0.00795932	0.00949512	0.00874544	0.00629516	0.00865833	0.00623831
0.00753459	0.00823765	0.0111362	0.00793505	0.00810316	0.0043132
0.00553453	0.00531791	0.00488767	0.00833265	0.0100791	0.0134999
0.0130643	0.00707595	0.00900861	0.00704195	0.00532111	0.0074883
0.0065615	0.00585475	0.00908008	0.00784984	0.00663575	0.00625896
0.00456249	0.00354326	0.00658657	0.00926887	0.00763999	0.0172097
0.0130952	0.00751397	0.00449524	0.00749384	0.00825744	0.00663508
0.00533106	0.00529108	0.00810555	0.00710902	0.00686702	0.0090389
0.00646617	0.00672625	0.00547829	0.00562651	0.00746174	0.00514134
0.00578834	0.00262966	0.00389476	0.00935376	0.00915854	0.00803944
0.00475582	0.00470604	0.00210037	0.00406203	0.0067709	0.00466283
0.00580772	0.00706195	0.00419339	0.00559976	0.00381518	0.0101268
0.00625151	0.00623228	0.00470018	0.0070351	0.00559347	0.00618644
0.0053529	0.00270028	0.00342311	0.00450402	0.00508985	0.00503087
0.00490981	0.00266233	0.00152277	0.00222757	0.00262378	0.00333092
0.00624625	0.00784998	0.00413164	0.00886001	0.00541216	0.00396425
0.00278541	0.00430906	0.00351706	0.00520943	0.00380701	0.00447872
0.00687624	0.0071437	0.00875781	0.00764016	0.0048263	0.00424446
0.0031884	0.00444593	0.00573256	0.0069309	0.00591953	0.00382945
0.00509138	0.00469102	0.00669685	0.00599788	0.00586078	0.0101045
0.00871012	0.0104248	0.0120906	0.00780693	0.00906388	0.00324174
0.00481974	0.00680286	0.00866144	0.00661183	0.00731341	0.00334416
0.00357429	0.00601136	0.0135277	0.0087613	0.00554217	0.00615144
0.00767211	0.00559771	0.00780534	0.00643574	0.00554846	0.0097381
0.00710202	0.00422795	0.00736983	0.00498154	0.00625343	0.00665314
0.0106835	0.0154086	0.0138202	0.0104504	0.00815754	0.0097423
0.00904711	0.00624714	0.00529411	0.00356392	0.00497064	0.00644622
0.00551259	0.0034007	0.00406208	0.00302052	0.00352369	0.00520239
0.00559026	0.00699525	0.00674463	0.00536581	0.00250276	0.00295429
0.00594071	0.00715458	0.00607311	0.00666367	0.0050887	0.00587073
0.00760724	0.00519322	0.0069996	0.00498207	0.00710791	0.00720505
0.0066487	0.0058156	0.00450358	0.00526384	0.00504269	0.00817066
0.00704492	0.00611631	0.00885821	0.00603006	0.00468089	0.00436444
0.00461913	0.00344957	0.00410491	0.0043912	0.00392503	0.00312389
0.0033011	0.00282639	0.00387947	0.00386169	0.00377645	0.00750618
0.00415093	0.00580319	0.00572775	0.0060552	0.00444211	0.00381498
0.00406264	0.00453352	0.00724687	0.0101049	0.00627538	0.00576744
0.0109981	0.00517491	0.00584209	0	4.189e-05	1.124e-05
1.329e-05	9.796e-05	5.219e-05	7.697e-05	0.00017691	0.000192
0.00031215	0.000504	0.0007615	0.00073318	0.00058494	0.00101664
0.00092258	0.00064195	0.00117841	0.00086032	0.00119447	0.00094833
0.00140901	0.00168855	0.00163196	0.00168209	0.00168103	0.00116233
0.00142478	0.00162818	0.0018868	0.00161029	0.00162314	0.00131641
0.00105666	0.00143015	0.00099608	0.00083983	0.00094504	0.00115412
0.00134379	0.00133765	0.00089625	0.00116797	0.00093071	0.00101257
0.00116783	0.0012181	0.00110873	0.00107823	0.00133683	0.00116214
0.0016444	0.00188812	0.00168691	0.00264561	0.00242209	0.0024398
0.00493129	0.00406432	0.00404258	0.00303805	0.00316983	0.00391001
0.00433811	0.00571819	0.00588748	0.00184839	0.00203657	0.00322464
0.00347213	0.00325576	0.00203304	0.00272843	0.00249789	0.00218087
0.0016458	0.00137618	0.00458631	0.00302277	0.00281933	0.00248585
0.00423148	0.00547932	0.00221439	0.00254083	0.00310085	0.00455316
0.0046581	0.00393888	0.00382641	0.0031502	0.00383853	0.00290999
0.00240863	0.00218853	0.00345627	0.00212967	0.00181251	0.00150443
0.00131878	0.00226681	0.00248448	0.00206934	0.00137291	0.00171314
0.00110655	0.00305297	0.00225748	0.00283187	0.00239254	0.00140323
0.0019246	0.00161126	0.00255616	0.00181093	0.00168322	0.00157818
0.00161194	0.00190029	0.0019947	0.00126355	0.00130085	0.00130595
0.00258895	0.00301934	0.0013798	0.00132206	0.00130096	0.00272359
0.00275022	0.00261525	0.00257334	0.00322406	0.00157301	0.00233244
0.00412018	0.00355659	0.0034978	0.0021803	0.00198753	0.00231547
0.00561583	0.0067939	0.00267587	0.0026392	0.0025424	0.00129618
0.00282246	0.00438372	0.00247814	0.00274173	0.0021483	0.00291896
0.00172369	0.00179553	0	9.56e-06	0.00095895	0.00266188
0.00170546	0.00177522	0.00247221	0.0022846	0.00218053	0.00182793
0.00227178	0.00258856	0.00178508	0.00272078	0.00155924	0
5.44e-06	4.966e-05	8.579e-05	9.573e-05	7.561e-05	5.155e-05
7.232e-05	8.067e-05	0.00012269	0.00016987	0.00017494	0.00021593
0.00019767	0.0003447	0.00026683	0.00027851	0.0003799	0.00041671
0.00033162	0.00065142	0.00078083	0.00072532	0.00049246	0.00049177
0.00054862	0.00039821	0.00069072	0.00068139	0.00074607	0.0007855
0.00072186	0.00084421	0.00086347	0.00093017	0.00078536	0.00066137
0.00048531	0.00040024	0.00060749	0.00068428	0.00069388	0.00072357
0.00065377	0.00076088	0.00062977	0.00066045	0.00070734	0.00076702
0.00073086	0.00090418	0.00056908	0.00050853	0.00064532	0.00054775
0.00086094	0.00061846	0.00130283	0.00057294	0.00053083	0.00068645
0.0006163	0.00055489	0.00058685	0.00050477	0.00056126	0.00081225
0.00061581	0.00061897	0.00051981	0.00059739	0.00059272	0.00068244
0.00080273	0.00063037	0.00058872	0.00123322	0.00080724	0.00120733
0.0016085	0.00100701	0.00133243	0.00161334	0.00147853	0.00146357
0.00161148	0.00199174	0.00120788	0.00134239	0.00229589	0.00244028
0.0025396	0.00289402	0.00279584	0.00217455	0.00233618	0.0027183
0.00195778	0.002159	0.00151434	0.00187597	0.00138565	0.00155004
0.0018885	0.00166131	0.0020575	0.00102723	0.00112689	0.00105724
0.00075201	0.00086402	0.00105191	0.00075563	0.00081165	0.00097208
0.00154196	0.00130108	0.0010023	0.00124034	0.00130255	0.00121813
0.00119797	0.00124223	0.0010277	0.00081547	0.00062506	0.00062359
0.00057988	0.00078828	0.00084338	0.00116273	0.00221637	0.00133495
0.00341982	0.00458487	0.00422158	0.00390218	0.00186696	0.00186353
0.0016954	0.00224001	0.0018559	0.00185848	0.00117062	0.00093474
0.00083358	0.00103791	0.00300819	0.00351304	0.00427894	0.00308431
0.00236755	0.00235004	0.00279911	0.00282574	0.0042427	0.0020553
0.00179346	0.00143761	0.00139677	0.00221108	0.0022153	0.00223633
0.00503182	0.00137723	0.00107386	0.00130772	0.00216187	0.00204214
0.00133029	0.00195365	0.00230983	0.0036754	0.00179288	0.0018073
0.00228532	0.00182961	0.00193694	0.00241848	0.00168651	0.00230531
0.00153648	0.00116598	0.00134702	0.00145363	0.00133269	0.00134431
0.0008625	0.00120924	0.00126563	0.00071141	0.00116451	0.00096822
0.0008329	0.00054691	0.00071485	0.00054716	0.00085362	0.00074454
0.00078237	0.00131217	0.00118052	0.0009312	0.00071575	0.00072744
0.00067136	0.00080583	0.00081311	0.00079428	0.00076395	0.00066511
0.00055389	0.00059868	0.00056736	0.00067506	0.00054911	0.00054607
0.00061931	0.00050601	0.00073911	0.00078961	0.00086308	0.0008278
0.00095235	0.00094025	0.00083193	0.00072608	0.00082502	0.00117909
0.0007685	0.00112162	0.00123061	0.00094851	0.00073328	0.00061893
0.00080652	0.00084811	0.00095127	0.00093519	0.0007166	0.00089403
0.00124883	0.00100877	0.00063046	0.0005895	0.00056732	0.00054899
0.00182167	0.00155434	0.00191375	0.00281087	0.00216176	0.00180694
0.00169916	0.0024204	0.00299922	0.00332693	0.00267047	0.00220375
0.0020639	0.00195761	0.00210906	0.00326711	0.00303531	0.00309214
0.00378386	0.00406141	0.00431399	0.00342967	0.00316016	0.0043911
0.00485897	0.00140817	0.00194164	0.00254256	0.00291865	0.00272236
0.00317274	0.00372024	0.00277083	0.0028114	0.0033675	0.00246834
0.00318472	0.00355344	0.00305087	0.00316551	0.00316999	0.0031927
0.00297289	0.00248786	0.00321594	0.00321138	0.00283673	0.00243306
0.00251636	0.00252833	0.00231837	0.00236678	0.00187605	0.00231391
0.00187633	0.00224081	0.00211333	0.00218503	0.00148979	0.002614
0.00261967	0.00210096	0.00161041	0.00154243	0.00296967	0.00299399
0.00271494	0.00299893	0.00345736	0.00314285	0.00239443	0.00220648
0.00275423	0.00258323	0.00504807	0.0044682	0.00283365	0.00259634
0.00242161	0.00218742	0.00221422	0.00191295	0.00179663	0.00133664
0.00198542	0.00161322	0.00242907	0.00187906	0.00158587	0.00125282
0.00131025	0.00129689	0.00122136	0.00197538	0.00145095	0.00145003
0.00132764	0.00110782	0.00127641	0.00121714	0.00136772	0.00098131
0.00084242	0.00132602	0.00089592	0.00103827	0.00100606	0.0012619
0.0012301	0.00134111	0.00167396	0.00133811	0.0017026	0.00149082
0.00152736	0.0019874	0.00168084	0.00117789	0.00122386	0.00128104
0.00126	0.00131624	0.00113731	0.00154823	0.0013586	0.00143856
0.00132374	0.00124846	0.00139154	0.00152131	0.00144835	0.00156162
0.00162642	0.00169239	0.00244763	0.00219211	0.00231793	0.00196289
0.00172866	0.00155773	0.0015713	0.0013122	0.00122747	0.00222758
0.00233419	0.00165517	0.00290049	0.00225118	0.0026838	0.00348775
0.00439871	0.00310344	0.00276541	0.00211275	0.00193032	0.0032338
0.00293872	0.00276277	0.0028051	0.0026142	0.00246214	0.00213456
0.00208543	0.00170966	0.00121104	0.00251001	0.00190175	0.00185029
0.00437214	0.00246834	0.00287725	0.00341999	0.00354895	0.00189462
0.00327332	0.00244067	0.00178868	0.00279601	0.00266085	0.00253739
0.00193159	0.00268522	0.00197609	0.00277306	0.0034325	0.0031258
0.00185626	0.0018263	0.00206767	0.00210885	0.00180074	0.00226467
0.00200073	0.00308512	0.00171214	0.00219865	0.00146697	0.00231752
0.00160261	0.00175567	0.0019732	0.00124388	0.00122397	0.00184736
0.00164208	0.00232674	0.00222607	0.00161561	0.00131938	0.00131312
0.00183362	0.00218218	0.00232941	0.00250903	0.00253412	0.00183902
0.00198529	0.00142466	0.00150447	0.00116799	0.00136108	0.00133205
0.00162839	0.00166861	0.00166008	0.00125165	0.00125428	0.00112627
0.00118547	0.00131084	0.00163205	0.00164655	0.00209052	0.00145374
0.0012755	0.00137247	0	0.00096137	0.00088708	0.00102311
0.0012432	0.00091057	0.0007091	0.00062975	0.0005906	0.00061307
0.00059146	0	0.00215733	0.00211361	0.00214211	0.00371602
0.00245531	0.00247911	0.00573283	0.00420226	0.004782	0.00389844
0.00392703	0.00345977	0.00420967	0.00563189	0.00349394	0.00343306
0.00248311	0.00202119	0.00142651	0.0028424	0.00313794	0.00287141
0.00477842	0.00223773	0.00401866	0.00269541	0.00352064	0.00468649
0.00491785	0.00404342	0.00384404	0.00406172	0.00309085	0.0027213
0.00364481	0.00237579	0.00460909	0.0045449	0.00308825	0.00253704
0.0027443	0.00354276	0	0.00017752	0.000156	0.00018341
0.0002976	0.00058733	0.00183601	0.0013514	0.00117138	0.00251235
0.00423765	0.00338152	0.00278281	0.00296349	0.00304375	0.00236241
0.003314	0.00303714	0.00259802	0.002583	0.00308456	0.00268336
0.00267661	0.00418284	0.00176812	0.0025213	0.00201725	0.00250811
0.00325393	0.00206264	0.00222706	0.0018109	0.00175841	0.00261665
0.00269377	0.00252847	0.00262317	0.00304036	0.00239919	0.00291908
0.00242791	0.00302587	0.00273332	0.0036839	0.00275775	0.00427996
0.00447038	0.00394072	0.00420143	0.00435439	0.00386983	0.00608699
0.00364309	0.00436586	0.00186401	0.00279423	0.00291003	0.00307029
0.00173289	0.00167768	0.00244132	0.0023588	0.00251696	0.00301444
0.00334131	0.00214647	0.00236615	0.00302547	0.00259949	0.00247967
0.00161499	0.00248461	0.00160865	0.00228358	0.00173098	0.00257472
0.00248614	0.00229953	0.00445961	0.00299128	0.00465047	0.00284639
0.00160363	0.00212971	0.00149511	0.00343192	0.00256201	0.0022638
0.0018332	0.0014667	0.00100598	0.00123749	0.00133846	0.00121638
0.0017593	0.0011696	0.00187561	0.00225456	0.00166188	0.00173521
0.00200457	0.00179528	0.00205598	0.0047614	0.00239558	0.00303939
0.00219305	0.00226323	0.0027387	0.00210515	0.00238988	0.00202307
0.00175426	0.00149069	0.00166412	0.00158515	0.00168816	0.00228515
0.00158373	0.00195336	0.00198247	0.00209749	0.00190993	0.00172067
0.00268778	0.00236546	0.00200203	0.00196175	0.00176189	0.00161925
0.0015487	0.00132411	0.00300925	0	1.88e-06	2.15e-06
0.00141882	0.00129321	0.00103087	0.00204167	0.00203934	0.00137203
0.00171966	0.00158049	0.00187947	0.00137025	0.00155899	0.00223198
0.00365205	0	0.00021451	0.00042825	0.00040537	0.00122259
0.00134321	0.00178942	0.00156803	0.00128059	0.0015557	0.0019266
0.00290355	0.0031047	0.00187568	0.00189464	0.00352306	0.00249977
0.00303454	0.00238407	0.002063	0.0020516	0.00278837	0.00248315
0.00254672	0.00156915	0.00263714	0.00269085	0.00279451	0.00144044
0.00302436	0.00336469	0.00094798	0.00174117	0.00172005	0.00212571
0.00351965	0.00250529	0.00193655	0.0022974	0.00323771	0.00114512
0.00200239	0.00202261	0.00127247	0.00142279	0.00139378	0.00164798
0.00160338	0.0019669	0.00142191	0.00352121	0.00317665	0.002558
0.00288931	0.00303441	0.00222141	0.00208766	0.00194049	0.00228804
0.00215393	0.00317471	0.00253713	0.00309516	0.00261604	0.00135319
0.0031863	0.00341563	0.00212779	0.00398015	0.00325413	0.00456085
0.00490865	0.00517367	0.00413692	0.0026154	0.00309912	0.00221338
0.0022675	0.00240827	0.00283498	0.00411763	0.00294454	0.00189323
0.0036418	0.00311803	0.00334841	0.0031535	0.00222289	0.00178421
0.00291218	0.00180882	0.00283078	0.00227478	0.00226414	0.00217741
0.00172687	0.00214356	0.00305221	0.00173442	0.00214618	0.00095074
0.00220574	0.00252246	0.00152832	0.00188699	0.00161597	0.00124969
0.00370527	0.0032099	0.00463052	0.00368493	0.0036389	0.00210991
0.00172621	0.00168032	0.00121119	0.00158701	0.00193008	0.00163836
0.00185267	0.00165449	0.00243367	0.00255186	0.00238395	0.00257558
0.00207227	0.00156291	0.00201528	0.00248164	0.00374093	0.00398337
0.00190677	0.00179737	0.00211205	0.0035203	0.00265934	0.00191962
0.00218316	0.00246136	0.0026236	0.00194457	0.0026335	0.00235494
0.00280968	0.00264864	0.00218559	0.00247109	0.00245149	0.00176943
0.00137065	0.00368502	0.0021881	0.00100972	0.00208589	0.00224773
0.00361455	0.00433276	0.00363198	0.00289971	0.00401355	0.00196433
0.00201155	0.00250395	0.0028485	0.00180574	0.00198282	0.00158668
0.00129687	0.00323612	0.00217177	0.00206917	0.00228982	0.00187481
0.00151131	0.00218121	0.00130744	0.00106796	0.00208441	0.00238766
0.00153876	0.00359927	0.00168507	0.0019097	0.0020112	0.00145974
0.00147936	0.00108364	0.00107962	0.00118528	0.00158051	0.00173136
0.00200658	0.0033755	0.0028605	0.00107858	0.0014941	0.00320962
0.00386903	0.00360618	0.00371411	0.00236167	0.0021655	0.00200669
0.00248775	0.00304219	0.00209631	0.00260916	0.00420403	0.00187904
0.00173344	0.00142991	0.00149041	0.00100734	0.00118992	0.00252429
0.00211373	0.00198404	0.0022678	0.00194939	0.00213652	0.00254546
0.00221675	0.00171089	0.00146498	0.0014491	0.00110094	0.00183322
0.00243894	0.00240323	0.00245384	0.00197202	0.00229005	0.00246099
0.00460644	0.00278617	0.00267895	0.00151519	0.00129809	0.00412355
0.00242319	0.00236054	0.00105759	0.00189905	0.00155553	0.00124789
0.00119289	0.00114262	0.00097484	0.00144005	0.00128199	0.00142033
0.00134897	0.00094262	0.00122234	0.00161066	0.0019771	0.00268591
0.00415253	0.00317844	0.00448782	0.00211761	0.00177141	0.00214779
0.00260721	0.00233645	0.00324244	0.0033007	0.00405618	0.00198264
0.00233887	0.0021902	0.00278755	0.00256417	0.00295518	0.00312935
0.00428912	0.00415233	0.00264733	0.00413781	0.00313886	0.00276901
0.00424583	0.00347721	0.00229109	0.00188407	0.00264781	0.00213884
0	1.666e-05	8.51e-06	8.29e-06	1.388e-05	2.115e-05
9.06e-06	8.41e-06	2.142e-05	3.369e-05	5.68e-05	2.061e-05
2.26e-05	0	3.02e-06	2.079e-05	8.386e-05	4.573e-05
0.00012753	0.00012569	5.082e-05	0.00022949	0.0010068	0.00060163
0.00073667	0.00068342	0.00064418	0.00072504	0	2.7e-06
9.06e-06	1.172e-05	9.62e-06	1.454e-05	9.56e-06	5.05e-06
9.87e-06	7.73e-06	0	0.00012471	0.00011021	0.00011096
0.00023302	0.00018516	0.00017166	0.00025873	0.00044359	0.00049543
0.00048133	0.00050516	0.000321	0.00051223	0.00053979	0.00062818
0.00034082	0.00040899	0.00037587	0.00029197	0.00020945	0.00019644
0.00026908	0.00017979	0.00026385	0.00017809	0.00011455	0.00015117
0.0002789	0.00044977	0.00041224	0.00028316	0.00033322	0.00030979
0.00034438	0.00035083	0.00035541	0.00044124	0.00036791	0.00038884
0.00043365	0.00047551	0.00050374	0.00042894	0.00041229	0.00035845
0.00040228	0.00045408	0.0004505	0.00036074	0.00035282	0.00035231
0.00041473	0.00021943	0.00016962	0.00026537	0.00024718	0.00023005
0.00035744	0.00028744	0.00033903	0.00039948	0.00029752	0.00028183
0.00044929	0.00026199	0.0002783	0.0002036	0.00022364	0.00019539
0.00027757	0.00026544	0.00026892	0.00033767	0.00032436	0.00031358
0.00032746	0.00052411	0.00030971	0.00039862	0.00031845	0.00034782
0.0005647	0.00069227	0.0004424	0.00055056	0.00050879	0.00044488
0.00055577	0.00106016	0.00082907	0.00061966	0.00087524	0.00081747
0.00086668	0.00085735	0.00080868	0.00116859	0.00081046	0.00092782
0.00088891	0.00098283	0.00081687	0.00095078	0.00072028	0.00064149
0.00078449	0.0009123	0.00105463	0.00078661	0.00082747	0.00085829
0.00074444	0.00057114	0.00061797	0.00048433	0.00052289	0.00051799
0.00046816	0.00083406	0.00072776	0.00056423	0.00046517	0.0004471
0.00045609	0.00099923	0.00125387	0.00092139	0.00072939	0.00088607
0.00068967	0.00065954	0.00105949	0.00109088	0.0007821	0.00103136
0.00051782	0.00052119	0.00050765	0.00101118	0.00064598	0.0005715
0.00122158	0.00100931	0.00085935	0.00060078	0.00056576	0.00050661
0.00070743	0.00106894	0.00080711	0.00072845	0.0007057	0.00065104
0.00095072	0.00102413	0.00107724	0.00230138	0.00148689	0.00114208
0.00089695	0.00231345	0.00183568	0.00084014	0.00075474	0.00083218
0.00091061	0.00117873	0.00129642	0.00093259	0.00121441	0.00155307
0.00149094	0.00118881	0.00113398	0.00129856	0.00115617	0.00113809
0.00090891	0.00128108	0.00117771	0.00218237	0.00194995	0.00194932
0.00059278	0.00044541	0.00038613	0.0007905	0.00068506	0.00065368
0.00060211	0.00051643	0.0005074	0.00053814	0.00038908	0.00044687
0.00040831	0.00039701	0.00037825	0.00057403	0.00072298	0.00070331
0.00035817	0.0005242	0.00051531	0.00047943	0	8.46e-06
0.00012652	5.287e-05	2.387e-05	2.603e-05	8.855e-05	7.817e-05
0.00116744	0.00119467	0.00202769	0.00220049	0.00147115	0.00139729
0.00106236	0.00185302	0.00173598	0.00172789	0.00127385	0.00138309
0.00150057	0.00134847	0.00153371	0.00150763	0.00144681	0.00120698
0.00103485	0.00130466	0.00088319	0.00081116	0.00106639	0.00109124
0.00086549	0.00115765	0.00121347	0.00120913	0.00152106	0.00353179
0.00242366	0.00285223	0.00227865	0.00224709	0.00293871	0.00180526
0.00146075	0.00108304	0.00312047	0.00172297	0.00261658	0.00237103
0.00154904	0.00210402	0.00276382	0.00146958	0.00103727	0.0010189
0.00093737	0.00051484	0.00033858	0.00053206	0.001653	0.00198287
0.00172085	0.00517247	0.00451051	0.00501786	0.0017062	0.00177086
0.00199257	0.00345991	0.00264813	0.00406254	0.00349717	0.00446205
0.00526536	0.00263599	0.00277447	0.00271668	0.00434701	0.00378327
0.00373068	0.00205821	0.00117862	0.00164313	0.00218578	0.00246987
0.00266725	0.00199961	0.002127	0.00306403	0.00310646	0.00396117
0.00313603	0.00258487	0.00236429	0.00184525	0.00304957	0.00151609
0.00248215	0.0025941	0.00264205	0.0040101	0.00472255	0.00527431
0.00283752	0.00302868	0.00333497	0.00574581	0.00487808	0.00416869
0.00409068	0.00465034	0.00555462	0.00384013	0.00312842	0.00342713
0.00367047	0.00235734	0.00203486	0.00230498	0.00275487	0.004279
0.00472207	0.00626249	0.00282339	0.00307978	0.00276889	0.00312424
0.00255318	0.00140292	0.00147658	0.00150753	0.00396614	0.0025483
0.00276464	0.00248188	0.00335719	0.00292444	0.00240562	0.00101848
0.00090605	0.00198298	0.00442307	0.0043749	0.00402983	0.00609154
0.00431945	0.00307178	0.00536036	0.00479183	0.00450979	0.00542893
0.0048551	0.00407192	0.00542147	0.00339312	0.00427511	0.00318467
0.00514102	0.00353122	0.00385959	0.00330539	0.00421941	0.00508367
0.00350173	0.00296593	0.00366809	0.004119	0.0047539	0.00588806
0.00381718	0.00283081	0.00416407	0.00415393	0.00551843	0.00431643
0.00251251	0.00248623	0.00254696	0.00521182	0.00482048	0.00441381
0.00424704	0.00401279	0.00360097	0.00356678	0.00382999	0.00435647
0.00356235	0.00318667	0.00238603	0.0035253	0.00243593	0.00433347
0.00368135	0.00495485	0.00440264	0.00422626	0.00356344	0.00446941
0.00432066	0.00506377	0.00700383	0.00231718	0.0028148	0.00203381
0.00189244	0.00452278	0.00317856	0.00411326	0.00262949	0.00170309
0.00171402	0.00562582	0.00413604	0.00457064	0.00452159	0.00352067
0.00313847	0.00449178	0.00664161	0.00450185	0.00439052	0.00450321
0.00488766	0.00292877	0.00279069	0.00290924	0.0069898	0.00532048
0.00326899	0.00300187	0.00264017	0.00285537	0.00294347	0.00342088
0.00332112	0.00480235	0.00333839	0.00281887	0.00244956	0.00233848
0.00436186	0.00404448	0.00444634	0.00414171	0.00322086	0.00237863
0.00304449	0.00194443	0.00511364	0.00250826	0.00519312	0.0037133
0.00399888	0.00487173	0.00305617	0.00278053	0.00373864	0.00368554
0.00321124	0.00246149	0.00209824	0.00189197	0.00258288	0.00198396
0.00232797	0.00309399	0.0027773	0.00428553	0.00224069	0.00297503
0.00252158	0.00224935	0.0029506	0.00346789	0.00227674	0.00298443
0.0034249	0.00351864	0.00337843	0.0036427	0.00528912	0.0025702
0.00550989	0.00232725	0.0019314	0.00214006	0.00189886	0.00242168
0.00335329	0.00220245	0.00339906	0.00548965	0.00699536	0.00329066
0.00235456	0.00258979	0.00341495	0.00355933	0.00417665	0.00742759
0.00596013	0.00589259	0.00658611	0.00355901	0.00635366	0.00557308
0.00377808	0.00431148	0.00355398	0.00420351	0.00344431	0.00423232
0.00418332	0.00398044	0.00348868	0.00354927	0.0042128	0.00274858
0.00337064	0.00334105	0.00538859	0.00536147	0.00378004	0.00379486
0.00215085	0.0061866	0.00430977	0.00595707	0.00453335	0.00373623
0.00384622	0.0037042	0.0054927	0.00455796	0.00257715	0.00309353
0.0032282	0.00281624	0.00416915	0.00336314	0.00284285	0.00204749
0.00197132	0.00288354	0.00254416	0.00283769	0.00221526	0.00380474
0.00301709	0.00248451	0.00235438	0.00263384	0.00198166	0.00318291
0.0032346	0.00299118	0.00215915	0.00202393	0.00200288	0.0038484
0.00338327	0.00239937	0.00254894	0.00391516	0.00242661	0.00211009
0.00392958	0.00341852	0.00336657	0.00440134	0.0058432	0.00437519
0.00465063	0.00513584	0.0045654	0.00521181	0.00346519	0.00442795
0.00436298	0.00515943	0.00391131	0.00394456	0.00211782	0.00237571
0.00235351	0.00337589	0.00398388	0.00301025	0.00233191	0.00240608
0.00155293	0.00316327	0.00252263	0.00149045	0.00313363	0.00187037
0.00210348	0.00429958	0.00324286	0.00202301	0.0021921	0.00183214
0.00214157	0	2.792e-05	0.0026262	0.00324404	0.00319811
0.00437797	0.00553676	0.00378829	0.00320806	0.00635126	0.00552488
0.00498319	0.00335883	0.00204156	0.00269465	0.00520717	0.00367458
0.00261804	0.00267422	0.0023857	0.00163045	0.00173973	0.00167719
0.00195118	0.0016216	0.00218541	0.00269477	0.0019746	0.00167881
0.00208108	0.00214449	0.00220047	0.00184483	0.00230692	0.0013407
0.00154175	0.00155349	0.00219686	0.00217497	0.00166247	0.00209831
0.00157833	0.00164278	0.00129645	0.00181491	0.00170096	0.0011937
0.0017244	0.00164144	0.00158919	0.00092381	0.00113854	0.00124549
0.00123704	0.00124029	0.00174582	0.00108354	0.00098732	0.00124085
0.00172421	0.00198222	0.00142037	0.00155852	0.00152882	0.00180408
0.00140733	0.00121744	0.00139084	0.00164855	0.00164415	0.00161451
0.00105422	0.00120758	0.00110495	0.00112056	0.00108394	0.00119573
0.00115128	0.00124527	0.00133411	0.00171791	0.00141884	0.00144265
0.00219437	0.00207588	0.00222474	0.00162487	0.00152123	0.00167468
0.0025519	0.0023936	0.00173724	0.00189982	0.00257098	0
1.315e-05	1.362e-05	5.652e-05	9.495e-05	7.947e-05	7.477e-05
9.409e-05	5.845e-05	0.0002573	0.00022635	0.00024257	0.00025725
0.00028589	0.00055492	0.0004645	0.00033977	0.00047103	0.00043639
0.0005972	0.00057249	0.00081942	0.00057572	0.00063555	0.0010086
0.00103096	0.00109134	0.00141446	0.00137948	0.00155148	0.00147577
0.00184798	0.0010048	0.00154558	0.0013498	0.00117921	0.0017958
0.00144496	0.00186425	0.00175121	0.00231809	0.00204455	0.00203643
0.00174562	0.00153929	0.00132051	0.00129262	0.00100286	0.00199757
0.00226663	0.00189723	0.00186378	0.00264306	0.00216566	0.00146282
0.00128625	0.00165186	0.00116454	0.00127025	0.00093977	0.0012448
0.00182144	0.00128964	0.00111309	0.00104574	0.00106021	0.00207178
0.00118904	0.00065213	0.00070773	0.00097836	0.00111019	0.00123679
0.00099878	0.00116312	0.0023845	0.00174618	0.00146717	0.00167829
0.00097888	0.00109057	0.00175945	0.00169094	0.00230997	0.00178691
0.00141585	0.00185442	0.00131	0.00137738	0.00159902	0.00149322
0.00187217	0.00216043	0.00080825	0.0009396	0.00106899	0.00096391
0.00249568	0.00217975	0.00233867	0.00185509	0.00229932	0.00203941
0.0020435	0.00235632	0.00319678	0.00182726	0.00223312	0.00430956
0.00329602	0.00383386	0.00205224	0.00238432	0.00250357	0.0044084
0.00518226	0.0045728	0.00313886	0.00450571	0.00218509	0.00197205
0.00219262	0.00194582	0.00137834	0.00164118	0	8.96e-06
5.762e-05	9.993e-05	0.0001148	0.00028451	0.00046169	0.00078609
0.00113507	0.00109479	0.00110197	0.00145057	0.00104929	0.00114323
0.00104824	0.00110663	0.00198249	0.00184833	0.00203677	0.00225175
0.00295618	0.00302494	0.00324855	0.00176033	0.00266584	0.00198352
0.00199689	0.0022724	0.00162438	0.00161819	0.00152582	0.00226975
0.00156613	0.00117327	0.00168363	0.00304551	0.0020024	0.0022925
0.00222738	0.00200752	0.00149662	0.00185332	0.00133737	0.00168156
0.00230428	0.00153387	0.00166289	0.00113516	0.00138735	0.002176
0.00092833	0.0018987	0.00370819	0.00136444	0.00248407	0.0018494
0.00258546	0.00170261	0.00163975	0.00184351	0.00209283	0.0018552
0.00267245	0.00169047	0.00188158	0.00230548	0.0026968	0.00130988
0.00099773	0.00132774	0.00204043	0.00214207	0.00221035	0.0019617
0.00175702	0.00154801	0.00186467	0.00114854	0.0017274	0.00131275
0.00160076	0.00113713	0.00122921	0.00097712	0.00102013	0.00108341
0.00094039	0.00164431	0.00112694	0.00153471	0.00201467	0.00154119
0.00176081	0.00155109	0.0015743	0.00147168	0.00363675	0.00399346
0.00362023	0.00618065	0.00381606	0.00253483	0.00197182	0.00176799
0.00129251	0.00174912	0.00205625	0.00124949	0.0015103	0.00149539
0.00179348	0.00115442	0.00149495	0.0017824	0.00328104	0.00267561
0.00149296	0.00222619	0.00218613	0.00334498	0.00430394	0.00369875
0.00450855	0.00375612	0.00559608	0.00339346	0.00257399	0.00298586
0.00375691	0.00138403	0.00185353	0.00195011	0.0020854	0.00324039
0.00233217	0.00170869	0.00189701	0.00213766	0.00271361	0.00236144
0.002847	0.00252491	0.00154469	0.00158923	0.00246116	0.0016525
0.00173297	0.00175816	0.00146023	0.0011554	0.00155876	0.00211288
0.00145259	0.00187646	0.00135074	0.00116945	0.00413642	0.00330256
0.00357656	0.00431265	0.00196878	0.00280537	0.00387386	0.00277032
0.00292101	0.00266994	0.00272672	0.00230631	0.00191327	0.00190826
0.00135581	0.00189702	0.00233499	0.00170368	0.00276218	0.00339005
0.0020287	0.00151193	0.0015252	0.00108737	0.00156104	0.00147813
0.00142059	0.00233895	0.00181065	0.00216858	0.00175895	0.00164647
0.00112351	0.00212655	0.00207769	0.00129756	0.00106427	0.00230262
0.00138404	0.00152689	0.00203356	0.00141269	0.00152528	0.00157164
0.00314426	0.00226004	0.00237457	0.00231522	0.00211746	0.00249241
0.00203505	0.00155807	0.00172219	0.00280109	0.00236947	0.00253356
0.00312472	0.00275651	0.00310456	0.00159069	0.00133513	0.0014316
0.00191053	0.00151852	0.00143517	0.0012203	0.00110685	0.00077358
0.00227627	0.00105785	0.00110101	0.00114502	0.00177335	0.00183379
0.00276155	0.0029739	0.0034058	0.00233649	0.00140575	0.00137826
0.0017585	0.00255366	0.00222055	0.00151947	0.00188096	0.00232797
0.00224644	0.00212092	0.00163217	0.00266753	0.00289448	0.00291642
0.00120411	0.00137239	0.00142517	0.00110113	0.00203889	0.00178444
0.00301492	0.00196932	0.00201826	0.00257916	0.00186791	0.00276905
0.00157644	0.00135567	0.00139166	0.00152047	0	2.3e-06
7.481e-05	0.0005284	0.00048384	0.00138715	0.00110209	0.00143895
0.00123449	0.00164806	0.00172844	0.00173085	0.00182177	0.00190941
0.00357834	0.00292649	0.00268957	0.0032217	0.00224374	0.002306
0.00361824	0.0042212	0.00352333	0.00447187	0.00584459	0.00229551
0.00325134	0.0052167	0.00336126	0.00586609	0.00623551	0.00569912
0.00275384	0.00302256	0.00427473	0.0025206	0.00447582	0.00454607
0.0031268	0.00338067	0.00286277	0.00326803	0.00697247	0.00558124
0.00327737	0.00250127	0.00331753	0.00307676	0.00421512	0.00296777
0.00392528	0.00385187	0.00327219	0.00320553	0.00337449	0.00227532
0.00152487	0.00199638	0.00535636	0.00357407	0.00378262	0.0050399
0.00513046	0.00483861	0.00598521	0.00393688	0.00380122	0.0057208
0.00406039	0.0030521	0.00151691	0.00481118	0.0027554	0.00342204
0.00337631	0.00417207	0.00266319	0.00186428	0.00330287	0.00265755
0.00203639	0.00498084	0.00455393	0.00249852	0.0019455	0.00246078
0.0031341	0.00300945	0.00316629	0.0035255	0.00247012	0.00287673
0.00269595	0.00367724	0.00358206	0.00358663	0.00382754	0.00422019
0.00339962	0.00316369	0.00351836	0.0036397	0.00448526	0.00381681
0.0034067	0.00343137	0.00313087	0.0027054	0.00305511	0.00204484
0.00293349	0.00332197	0.00372081	0.00341327	0.00299647	0.00249311
0.00528545	0.00493086	0.00413294	0.00265071	0.00346355	0.00340582
0.00533862	0.00550137	0.00315022	0.00226528	0.003653	0.00218731
0.0020937	0.00251869	0.00277882	0.0037623	0.00305766	0.00422012
0.00567695	0.00446187	0.00427523	0.00428685	0.0036941	0.00347653
0.00297803	0.0051674	0.00190437	0.00252638	0.00275441	0.00139512
0.00245119	0.00277065	0.00363983	0.00296595	0.00278156	0.00690186
0.00437211	0.00310055	0.00331765	0.00355159	0.0027673	0.00287987
0.00239932	0.00276491	0.00289559	0.00156079	0.00169546	0.00434335
0.00497358	0.00349406	0.00517556	0.00461503	0.00681517	0.00742842
0.00487778	0.00390609	0.00371384	0.0043015	0.00269274	0.00228521
0.0028777	0.00333532	0.00264611	0.00430695	0.00405662	0.00425052
0.00325925	0.00451855	0.00375548	0.00207488	0.00303507	0.00295541
0.0031171	0.00286367	0.0050401	0.00455662	0.00480798	0.00429986
0.00434081	0.00364269	0.00225661	0.00177466	0.00227011	0.00263953
0.00265073	0.00254128	0.0030899	0.00404931	0.00466784	0.00452244
0.00393911	0.00457426	0.00521451	0.0050776	0.00382251	0.00248437
0.00275875	0.00236616	0.0025062	0.00351646	0.00345198	0.0030813
0.00286644	0.0029059	0.00256992	0.00310882	0.00418678	0.00238212
0.00206014	0.00446832	0.00222186	0.00279497	0.00293989	0.00254113
0.00221207	0.00360395	0.00363149	0.00271569	0.00263054	0.00285679
0.00310816	0.00543793	0.00349708	0.0034946	0.00328088	0.00336269
0.00351146	0.0049549	0.00683762	0.00827718	0.00556698	0.00457696
0.00373031	0.00687011	0.00362401	0.00256344	0.00410783	0.00272755
0.00228483	0.00935034	0.00863539	0.00549373	0.00371149	0.00376709
0.00296428	0.0043397	0.00392526	0.00276908	0.00405932	0.00388124
0.00385034	0.00222824	0.0027826	0.00316711	0.00343331	0.0033531
0.00517524	0.00527454	0.00317089	0.00318682	0	8.64e-06
3.001e-05	3.063e-05	2.047e-05	3.615e-05	3.411e-05	3.875e-05
5.262e-05	4.164e-05	7.272e-05	5.528e-05	5.759e-05	4.789e-05
5.088e-05	3.762e-05	3.503e-05	2.921e-05	7.966e-05	4.601e-05
4.156e-05	5.128e-05	5.784e-05	7.011e-05	0.00010005	7.609e-05
0.00014157	9.094e-05	5.53e-05	6.683e-05	6.874e-05	6.804e-05
9.633e-05	9.047e-05	0.0001083	9.463e-05	9.681e-05	0.0001208
0.0001088	0.00010387	9.318e-05	0.00014286	0.00014371	0.00018847
0.00013864	0.00013345	0.00013219	0.000139	0.00017975	0.00018691
0.00025722	0.00018932	0.00026521	0.00022972	0.00019974	0.00019569
0.00021688	0.00025094	0.00022622	0.00018351	0.00025585	0.00025904
0.00022776	0.0002292	0.00022537	0.00024538	0.00029795	0.00029199
0.00025822	0.00028688	0.00029849	0.00032066	0.0003252	0.00032773
0.00042538	0.0004185	0.00033742	0.00039451	0.00033748	0.00034375
0.00021587	0.00027353	0.00030417	0.00021423	0.00026206	0.00028658
0.0002363	0.00030122	0.00031728	0.00044025	0.0004605	0.00033372
0.0003341	0.00036164	0.00044697	0.00037552	0.00034563	0.00033615
0.0003329	0.00036826	0.00042556	0.00037146	0.00045016	0.00033088
0.00041231	0.00032683	0.00032921	0.00037991	0.00043822	0.00051715
0.00055712	0.0004181	0.00047416	0.00059207	0.00061878	0.00066586
0.00065888	0.00072173	0.00069407	0.00062898	0.00069974	0.00077206
0.00070626	0.00077614	0.00080939	0.00090032	0.00077803	0.00059902
0.00072208	0.00076523	0.00062811	0.00055496	0.00054403	0.00047606
0.00055677	0.00052878	0.00060297	0.0005288	0.00055816	0.00056379
0.00057534	0.00051359	0.00052028	0.00065086	0.00057434	0.00053358
0.00066306	0.00087427	0.00075534	0.00073103	0.00090914	0.00067808
0.00054195	0.00073355	0.00059237	0.00064626	0.00077077	0.00090673
0.00080953	0.00083139	0.00081965	0.00102147	0.00084436	0.00113402
0.0009396	0.00087146	0.00083349	0.00091067	0.00080175	0.00071561
0.0007447	0.00071865	0.00076811	0.00077164	0.00079685	0.00073487
0.00063888	0.00060278	0.00057897	0.00052639	0.00048365	0.00058603
0.00062735	0.00054729	0.00049566	0.00058078	0.00056981	0.00061144
0.00052217	0.00047872	0.00051425	0.00054567	0.00052309	0.00053332
0.00048283	0.00052096	0.0004969	0.00044593	0.00048595	0.00055644
0.00043354	0.00050261	0.00045345	0.00039981	0.00037759	0.00042056
0.00041605	0.0004399	0.00043012	0.00049401	0.00051984	0.00045441
0.00052237	0.00048634	0.00051103	0.00047578	0.00049787	0.00049872
0.00059763	0.00057149	0.00053104	0.00051516	0.00061041	0.00052845
0.0005939	0.00061096	0.00051038	0.00051736	0.00054539	0.0005186
0.00052675	0.00059802	0.00059923	0.00055065	0.00066727	0.00060298
0.00061222	0.00053033	0.00056334	0.00055636	0.00063432	0.00057335
0.00053071	0.00035505	0.00052934	0.00045761	0.00044727	0.0005412
0.00055453	0.00056911	0.00061095	0.00058141	0.00049169	0.00050914
0.00051355	0.00055934	0.00057062	0.00058444	0.00054839	0.00053243
0.00085258	0.0005869	0.00061726	0.00077686	0.0007265	0.00068739
0.00096173	0.00082736	0.00060378	0.00053487	0.00051626	0.00055371
0.00056604	0.00076512	0.00067183	0.00075908	0.00070885	0.00068147
0.0006929	0.00072959	0.0007397	0.00068182	0.00074212	0.00068887
0.0006856	0.00071376	0.00060883	0.0008322	0.00077609	0.00080834
0.00069295	0.00064121	0.00065641	0.00076422	0.00075402	0.00084122
0.00078177	0.00062389	0.00070681	0.00068494	0.00065599	0.00061751
0.00064866	0.0007486	0.00065491	0.00068238	0.00067085	0.00060164
0.00072799	0.000671	0.00070712	0.00074808	0.00088964	0.00067103
0.00071745	0.00067081	0.0006671	0.00069824	0.0008323	0.00075146
0.00063651	0.00086034	0.00101216	0.0010632	0.00122605	0.00130067
0.00100477	0.00116212	0.00127616	0.00153217	0.00132031	0.00122781
0.00103756	0.00149438	0.0016267	0.0015106	0.00155148	0.0020686
0.00173491	0.00189078	0.0015304	0.00194024	0.00210812	0.00202242
0.00205467	0.00208148	0.00258357	0.00235527	0.00246113	0.00207079
0.00215786	0.00184255	0.00147205	0.00136626	0.00127279	0.00120029
0.00149781	0.00186634	0.00194178	0.00194844	0.00184769	0.00183145
0.00175455	0.00152861	0.00129942	0.00149108	0.00172781	0.00168456
0.00159179	0.00165704	0.00184337	0.00217901	0.0016777	0.00231689
0.00188154	0.00218604	0.00185899	0.0025012	0.00215412	0.00384333
0.00394855	0.00318321	0.00277723	0.00189358	0.0023752	0.0020562
0.00109827	0.00133056	0.00192623	0.00141226	0.00149091	0.00150136
0.00148845	0.00184526	0.00170753	0.00186292	0.00166688	0.00203133
0.00180336	0.00200433	0.00192448	0.00181552	0.0022307	0.00240563
0.00164681	0.00195473	0.00265602	0.00323523	0.00191221	0.00184679
0.00158354	0.00132841	0.00123989	0.00166947	0.00162115	0.00225587
0.00276434	0.0032597	0.00243288	0.00414574	0.0035548	0.00368625
0.00351888	0.00447113	0.00380352	0.00316194	0.0036536	0.0035814
0.00376911	0.0041751	0.00415082	0.00283208	0.0025203	0.00221881
0.00198316	0.0020927	0.00195507	0.00135637	0.00168069	0.00095398
0.00111086	0.00163922	0.00139026	0.0009919	0.00128213	0.00086898
0.00080933	0.00074252	0.00091876	0.00175234	0.0010625	0.00107916
0.00093936	0.00075909	0.00138214	0.00115959	0.00124553	0.00097874
0.00099445	0.00126768	0.00091794	0.00096738	0.001187	0.00117613
0.0008199	0.00122203	0.00072859	0.00120506	0.00165027	0.0011543
0.00146695	0.0013925	0.00132846	0.00135331	0.0015028	0.00134556
0.00171828	0.00168443	0.00150166	0.00150214	0.00130002	0.00132435
0.00154226	0.00120089	0.00115361	0.00081192	0.00101886	0.00088502
0.00097603	0.00102783	0.00090748	0.00074645	0.00086702	0.0010974
0.00095432	0.00087101	0.00104992	0.00107944	0.00130561	0.00099314
0.00086339	0.00082441	0.00079872	0.00077453	0.00077992	0.00079717
0.00074954	0.00090283	0.00079513	0.00097506	0.00101539	0.00117621
0.00117169	0.00146582	0.00133079	0.00152708	0.00121294	0.00124504
0.00096745	0.00093701	0.00120459	0.00112924	0.00106501	0.00083364
0.00084141	0.00104392	0.0009758	0.00068714	0.00080304	0.00065205
0.00074454	0.00062711	0.00068477	0.00061881	0.00045949	0.00058315
0.00055554	0.00058135	0.00051282	0.00066539	0.00062503	0.00084448
0.00070914	0.00079549	0.00083005	0.0007279	0.00075421	0.00081711
0.00104956	0.0007285	0.00049889	0.00066005	0.00062997	0.00068432
0.00052481	0.00062077	0.0005689	0.00076224	0.00069665	0.00065544
0.00072327	0.00096692	0.0009623	0.00064832	0.00063983	0.0006589
0.00064647	0.00046325	0.0005381	0.00058838	0.00052597	0.0006063
0.00058149	0.00059683	0.00072754	0.00054995	0.0005979	0.00066936
0.00064598	0.00065084	0.00068303	0.00061579	0.00068419	0.00082865
0.00083191	0.00076076	0.00077048	0.00077203	0.00087876	0.00055302
0.00054935	0.00054456	0.00044047	0.00055635	0.00054584	0.00050804
0.00068888	0.00064266	0.00056772	0.00061797	0.00086679	0.00059869
0.00080144	0.00072032	0.00087195	0.0006959	0.00086089	0.00092867
0.00054418	0.00051787	0.00058266	0.00074217	0.00100785	0.00092892
0.0008034	0.00082413	0.00093726	0.00073102	0.0008661	0.00087974
0.00085259	0.0007289	0.00066905	0.00084615	0.00074911	0.00067569
0.00057322	0.00062684	0.0005308	0.00059811	0.00054446	0.00056478
0.00056519	0.00064468	0.00047689	0.00044449	0.00026949	0.0002575
0.00031662	0.00036924	0.00050737	0.00055236	0.00043409	0.00048208
0.00049372	0.00046448	0.00062576	0.00078786	0.00105928	0.00111419
0.00088	0.00057572	0.00060743	0.00041583	0.00041249	0.00033884
0.00071598	0.00047559	0.00045691	0.00042466	0.00034018	0.00050095
0.0004405	0.00072408	0.00050077	0.00063135	0.00047837	0.00050963
0.00063216	0.00049117	0.00072198	0.0007191	0.00070011	0.00079216
0.00083967	0.00070445	0.00056714	0.00074922	0.00070051	0.00062342
0.00059682	0.00048634	0.00043705	0.00075498	0.00067265	0.00048101
0.00049822	0.00045112	0.00065607	0.0005581	0.00043679	0.00043293
0.00039328	0.0005512	0.00034909	0.00039372	0.00053068	0.00061068
0.00035472	0.00057087	0.00038099	0.00072039	0.00066365	0.00072485
0.00065526	0.0005412	0.0003764	0.00080636	0.00076023	0.00063266
0.00043574	0.00043854	0.00050721	0.00056524	0.00041007	0.00028993
0.00028839	0.00026655	0.00023338	0.00029688	0.00045471	0.0003142
0.00031897	0.00034274	0.0007768	0.00110435	0.0009935	0.00080239
0.00071436	0.00097611	0.00086889	0.00065946	0.00136419	0.00073117
0.00087493	0.00115592	0.00123363	0.00067136	0.00106749	0.00076338
0.000667	0.00072699	0.00088597	0.00110107	0.00128698	0.0003968
0.00026655	0.00070603	0.00062287	0.00038081	0.00075746	0.00074329
0.00048333	0.00068036	0.00087367	0.0005324	0.00059932	0.00088879
0.00075658	0.00083363	0.00075858	0.00077819	0.00089504	0.00110858
0.00120922	0.00193696	0.0012164	0.0009444	0.0008489	0.00063647
0.00110608	0.0012623	0.00184044	0.00104535	0.00066215	0.00042908
0.00052033	0.00042223	0.00030369	0.00038516	0.00038579	0.00055223
0.00072769	0.00089575	0.00076998	0.00110315	0.00105705	0.00108234
0.00105792	0.00137727	0.00135284	0.00151503	0.00105638	0.00103217
0.00137553	0.00111791	0.00096344	0.00088836	0.00077165	0.00074929
0.00082942	0.00046498	0.00035063	0.000553	0.0006003	0.00078046
0.00072105	0.00064442	0.00053066	0.0006022	0.00077867	0.00075601
0.00058296	0.00071517	0.00053229	0.00060007	0.00066218	0.00057754
0.00045102	0.00052722	0.00061704	0.00074408	0.00093294	0.00046876
0.00037561	0.00065148	0.00060239	0.00051112	0.00082475	0.0005082
0.0006043	0.00055873	0.0006094	0.00068349	0.00074374	0.00049523
0.00043528	0.00051545	0.00050573	0.00047933	0.00047214	0.00056863
0.00058235	0.0006842	0.00061158	0.00057802	0.00063419	0.00058945
0.00049475	0.00091438	0.00089832	0.00152374	0.00155482	0.00065297
0.00062703	0.00067318	0.00057209	0.0002793	0.00049459	0.00080435
0.00049491	0.00035323	0.00038192	0.00031615	0.00033755	0.00036588
0.00036714	0.00032608	0.00028615	0.00036719	0.00022457	0.00024222
0.00020178	0.00021279	0.00025714	0.00027296	0.00017533	0.00030909
0.00032051	0.00056341	0.00050734	0.00057696	0.00072934	0.00077311
0.00067106	0.00064586	0.00065473	0.00043495	0.00057686	0.00042939
0.00047142	0.00036705	0.00058276	0.00102774	0.00099757	0.0008559
0.00044756	0.00060736	0.00047936	0.00061524	0.00063869	0.00108008
0.00076154	0.001035	0.00051771	0.00066588	0.00063087	0.00074912
0.00092379	0.00089355	0.00109308	0.00090273	0.00071244	0.00053861
0.00069303	0.00064178	0.00061718	0.00053098	0.00056955	0.00041266
[truncated: 1,543 more rows]

## Sheet: Sheet3
0	0.00011366	0.0001644	0.00014267	8.172e-05	0.00038004					10
0.00116102	0.0007583	0.00170262	0.00263731	0.00207068	0.00375941			21249	0-0.01	11406
0.0031095	0.00376757	0.0051858	0.00319636	0.00323704	0.00790677				0.01-0.02	4210
0.00482106	0.00382689	0.00469229	0.00374497	0.00384763	0.013654				0.02-0.03	2289
0.00657199	0.0160374	0.022609	0.0146987	0.0144724	0.0227014				0.03-0.04	1446
0.0220843	0.017506	0.0206972	0.0141408	0.012821	0.0250923				0.04-0.05	910
0.0202074	0.0292785	0.0264216	0.0212278	0.0183181	0.0187715				0.05-0.06	476
0.0150602	0.0169363	0.0138181	0.0170855	0.0163592	0.011144				0.06-0.07	250
0.0128311	0.0100642	0.0102334	0.0154202	0.0131896	0.0154857				0.07-0.08	126
0.00906383	0.0106281	0.0124491	0.00923378	0.012871	0.00939337				0.08-0.09	69
0.0106653	0.0096642	0.0117695	0.00889327	0.00608815	0.00887237				0.09-0.1	33
0.00809014	0.00798588	0.00833794	0.00837473	0.0105195	0.0106699				>0.1	34
0.0101919	0.0130209	0.0144314	0.0113439	0.0124137	0.0150728					21249
0.0116263	0.0107752	0.0119992	0.00957012	0.0130705	0.00819221
0.00850289	0.00579009	0.00611341	0.00685575	0.00591569	0.0102036				max	0.189061
0.0125537	0.00982574	0.0107814	0.00821976	0.00997268	0.0119351
0.00990875	0.01269	0.0100721	0.00967611	0.0196064	0.00975648
0.0129223	0.0157304	0.0154053	0.0114074	0.00873736	0.00642643				0-0.001	3124
0.00998491	0.0100214	0.00412755	0.0134231	0.00289425	0.00627762				0.001-0.002	1902
0.00286951	0.0100749	0.00355207	0.00563301	0.00523205	0.00850177				0.002-0.003	1275
0.00414832	0.00664338	0.0146432	0.00766105	0.00870302	0.00960942				0.003-0.004	1070
0.00710886	0.0083922	0.00744984	0.00675465	0.00547915	0.00605314				0.004-0.005	852
0.00551217	0.00746609	0.00915963	0.00698457	0.0123882	0.0110835				0.005-0.006	677
0.00923991	0.0110129	0.010294	0.0097683	0.0105577	0.00894054				0.006-0.007	620
0.00925268	0.0110719	0.0102612	0.00979854	0.0106466	0.00877637				0.007-0.008	640
0.00926544	0.011131	0.0102284	0.00982877	0.0107355	0.00861221				0.008-0.009	607
0.0092782	0.01119	0.0101956	0.00985901	0.0108244	0.00844804				0.009-0.01	639
0.00929096	0.0112491	0.0101627	0.00988925	0.0109133	0.00828387					11406
0.00930373	0.0113081	0.0101299	0.00991948	0.0110022	0.0081197
0.00931649	0.0113672	0.0100971	0.00994972	0.0110911	0.00795553
0.00932925	0.0114262	0.0100643	0.00997996	0.01118	0.00779136
0.00934201	0.0114853	0.0100315	0.0100102	0.011269	0.0076272
0.00935478	0.0115443	0.00999872	0.0100404	0.0113579	0.00746303
0.00936754	0.0116034	0.00996591	0.0100707	0.0114468	0.00729886
0.0093803	0.0116624	0.0099331	0.0101009	0.0115357	0.00713469
0.00649591	0.00475876	0.00477592	0.0055888	0.00380413	0.00311408
0.00463467	0.00382749	0.00383263	0.00581926	0.00333264	0.0030632
0.00306057	0.00215007	0.00255363	0.00513751	0.00484219	0.00490158
0.00234402	0.00346216	0.00275365	0.00279245	0.00246536	0.00244692
0.00184153	0.00225013	0.00144435	0.00249708	0.00381628	0.00341539
0.00354225	0.00304022	0.00276422	0.00257143	0.00263841	0.00278019
0.00273794	0.00319214	0.00274529	0.00229889	0.00524723	0.00522416
0.00501792	0.00383669	0.00344644	0.00402863	0.00422311	0.00486852
0.0049697	0.00455584	0.00356608	0.00515322	0.00896882	0.00705874
0.00439724	0.00554361	0.00498534	0.0055862	0.00442787	0.00321023
0.00490166	0.00363668	0.00334843	0.00326802	0.00755594	0.00800131
0.0112075	0.00928598	0.00584032	0.00549289	0.00518683	0.00710032
0.00368651	0.00564515	0.00541111	0.00538058	0.0082691	0.0124919
0.00370563	0.00831895	0.0103191	0.0104607	0.0103389	0.0119626
0.010907	0.0156199	0.00903285	0.00968244	0.0103033	0.0107108
0.0122684	0.016858	0.0175563	0.0197026	0.0144737	0.0123172
0.0112026	0.00840843	0.0120474	0.0118026	0.0209801	0.0139956
0.017688	0.0145874	0.00772054	0.0132661	0.0122687	0.0109388
0.0108479	0.00663008	0.00683546	0.0143607	0.0124167	0.0130315
0.0122499	0.016623	0.0161062	0.0176308	0.0185519	0.0106946
0.0109569	0.0118599	0.0153443	0.0139925	0.0100491	0.0116342
0.0113182	0.007195	0.010124	0.0104606	0.0171515	0.0153301
0.00977257	0.00974047	0.00896262	0.00683247	0.00712258	0.0151694
0.0137484	0.00967779	0.0116842	0.00634026	0.0094017	0.00593623
0.00604214	0.00528572	0.00837711	0.00659275	0.00498245	0.00521627
0.00858783	0.00926468	0.0077242	0.0052887	0.00626948	0.00657877
0.00961111	0.00473534	0.00348018	0.00707553	0.00346503	0.0033863
0.00745379	0.00210375	0.00194356	0.0046457	0.00387871	0.00305763
0.00670482	0.00434481	0.00458244	0.00486674	0.00292358	0.00208371
0.00201693	0.00280469	0.00180925	0.00433641	0.00457589	0.00418289
0.00360616	0.00466782	0.00512169	0.00485459	0.00689962	0.00450104
0.00481444	0.00295851	0.00446509	0.00441137	0.00502069	0.00427769
0.0042291	0.00340287	0.00310422	0.00371609	0.00362178	0.00504443
0.00441314	0.00379879	0.00274073	0.00362314	0.00351045	0.0016231
0.0030432	0.00276977	0.00349832	0.00298987	0.00324602	0.00348474
0.00669014	0.00514908	0.00511969	0.00395959	0.00354727	0.0040206
0.00338044	0.00423552	0.00496234	0.00537027	0.00288711	0.00418967
0.00311445	0.00520682	0.00526032	0.00481704	0.00488773	0.00438107
0.00652721	0.00457927	0.00389338	0.00454073	0.00535327	0.00420198
0.00393783	0.00395396	0.00401611	0.0033239	0.00523167	0.00532738
0.00324618	0.00269311	0.0048744	0.00436759	0.00426063	0.00370252
0.00469444	0.0030105	0.00344398	0.0029553	0.00455332	0.00390642
0.00326509	0.00434408	0.00435249	0.00454878	0.00447093	0.00472241
0.00433281	0.00438674	0.00515671	0.00629994	0.00580816	0.00592295
0.00503203	0.00268753	0.0027583	0.00322469	0.00283081	0.00301423
0.00296815	0.00286451	0.00288643	0.00323943	0.00599805	0.00780217
0.00705606	0.0024608	0.00520511	0.00337197	0.0042196	0.0131611
0.00948871	0.0133449	0.00578855	0.00900269	0.00591797	0.0057135
0.00485369	0.00661173	0.00637565	0.00575488	0.00679667	0.00737656
0.00691514	0.00552514	0.00494383	0.0037583	0.00502449	0.0044525
0.00366111	0.00493448	0.00443443	0.00393463	0.00410663	0.00487779
0.00574349	0.00431646	0.00396699	0.00251037	0.00148778	0.00270781
0.00226795	0.00231118	0.00339864	0.00234762	0.00240287	0.00539165
0.00654042	0.0029354	0.00324404	0.0049557	0.00410822	0.00853723
0.00592386	0.0112572	0.00999466	0.0136624	0.0108176	0.00667908
0.00380349	0.00549485	0.0057313	0.00640526	0.00623206	0.00629488
0.00507487	0.00307349	0.00241711	0.00418829	0.00308252	0.00230117
0.00565168	0.00247193	0.00650874	0.00572312	0.00302355	0.00488702
0.00259427	0.00425547	0.00279154	0.00276915	0.00344367	0.00297967
0.00356723	0.00563873	0.00583796	0.00491983	0.00340262	0.00365814
0.00561723	0.00378984	0.00423941	0.00330591	0.00297994	0.00462775
0.0033526	0.00801755	0.00753474	0.00610047	0.00975077	0.00844344
0.00773898	0.00919123	0.0104505	0.0115298	0.00899016	0.0115162
0.00888465	0.0080651	0.00761033	0.00741711	0.00958816	0.0118434
0.0060024	0.00703814	0.00694945	0.00679703	0.00486685	0.00350784
0.0051838	0.0062174	0.00755404	0.00591074	0.00570989	0.00693036
0.00495837	0.012375	0.0100068	0.00666735	0.0055343	0.0106755
0.00433653	0.00398945	0.00868576	0.0051356	0.00478984	0.0073187
0.0061334	0.00499358	0.00356338	0.00586978	0.00592769	0.00627618
0.00424245	0.00389073	0.003834	0.00433977	0.0059688	0.00579521
0.00742934	0.00785037	0.0055211	0.0100772	0.00658629	0.0121913
0.00597855	0.00310088	0.00376113	0.0080416	0.0081513	0.0110181
0.00857015	0.00881708	0.0085388	0.00629333	0.0116054	0.00452998
0.00985221	0.00495898	0.00530094	0.00992675	0.00733934	0.00533128
0.00611534	0.00511775	0.00556988	0.00431331	0.00348925	0.00779435
0.00439717	0.00630192	0.00967241	0.0091051	0.00665675	0.00655583
0.00476885	0.0054533	0.00592648	0.0137777	0.00606667	0.00483469
0.00697845	0.00583964	0.00633241	0.00507727	0.0107719	0.00386169
0.0092395	0.00805242	0.00621886	0.00667926	0.00644147	0.00639852
0.00711724	0.00751114	0.010711	0.00682142	0.0077011	0.00990942
0.00611883	0.0117335	0.0122022	0.00752869	0.0122047	0.00596476
0.00841384	0.00710625	0.00616512	0.00838386	0.0122719	0.0152437
0.0148007	0.00673317	0.0114882	0.00831285	0.00358579	0.00881004
0.0101674	0.0101775	0.00926013	0.0113539	0.00972482	0.0156263
0.00890449	0.00785734	0.00899589	0.0153295	0.00628282	0.00669526
0.00963332	0.0221688	0.0153222	0.00406136	0.00519916	0.0118648
0.0110398	0.00877642	0.0103292	0.0240688	0.0111794	0.00638393
0.0078025	0.0121331	0.00625443	0.00943937	0.00530014	0.00581972
0.00695831	0.00809919	0.00617796	0.00686409	0.0103803	0.00450835
0.0076089	0.00843735	0.00519742	0.00455953	0.00376893	0.00585869
0.00375312	0.00558047	0.00589612	0.00343424	0.00434577	0.00726763
0.00735146	0.00599451	0.00890144	0.00486088	0.00438561	0.00602547
0.00628618	0.00942527	0.00782465	0.009021	0.0139121	0.016332
0.0191044	0.00844549	0.00746842	0.00569067	0.00704001	0.00268178
0.00986365	0.00790694	0.0100622	0.00606016	0.00975126	0.0184051
0.0181806	0.014472	0.0120647	0.0170421	0.00486042	0.00976482
0.00714266	0.00537572	0.0180163	0.0129199	0.0167418	0.00715541
0.0106414	0.0144078	0.0148201	0.0157427	0.00742582	0.012982
0.00566955	0.0142286	0.0147382	0.00764343	0.0102556	0.00780675
0.016076	0.0115033	0.0121082	0.0143582	0.00964435	0.0207643
0.00736899	0.00895993	0.0120384	0.0203976	0.0202081	0.01911
0.016292	0.0138955	0.00827722	0.0161622	0.0253784	0.0244743
0.0183114	0.0195601	0.026964	0.0206221	0.018178	0.0197015
0.0317924	0.0167801	0.0178195	0.0217708	0.0123964	0.0139432
0.0163419	0.010176	0.0103346	0.0111625	0.00808439	0.011422
0.00716941	0.00575989	0.00814433	0.012665	0.0153065	0.0177506
0.017799	0.00836525	0.0118737	0.0128246	0.00815257	0.00718635
0.0100173	0.00563485	0.00726958	0.00585113	0.0125228	0.0120077
0.0197762	0.0213752	0.0223575	0.0104643	0.0061312	0.00723214
0.00891724	0.00928521	0.00829478	0.00782108	0.00648079	0.00686474
0.00626327	0.00711536	0.00780202	0.00621996	0.007025	0.0049167
0.00555969	0.00563586	0.00602562	0.0046508	0.00829469	0.00444414
0.00552063	0.00456716	0.0057426	0.00678224	0.00722251	0.00659368
0.00989889	0.0119191	0.00439457	0.00639814	0.00925546	0.0100216
0.00992629	0.00825689	0.0139571	0.0055459	0.0143425	0.00875905
0.0119456	0.00769326	0.00741575	0.00601157	0.00857862	0.00829191
0.00987122	0.0106342	0.00774099	0.00980312	0.0129494	0.0135462
0.0111509	0.0109642	0.0109467	0.0129419	0.00851432	0.00709642
0.00846402	0.00937848	0.00834243	0.00634756	0.00906394	0.0141124
0.0163794	0.0124772	0.00911423	0.0103692	0.0107522	0.0105009
0.00974796	0.00861343	0.0081884	0.00839421	0.00999823	0.0115164
0.00819703	0.0112018	0.0101992	0.00721697	0.0106519	0.0171506
0.0103162	0.0115006	0.0115514	0.00783841	0.00428732	0.00571544
0.00427858	0.00684265	0.00796648	0.0101544	0.0166208	0.0047837
0.00939289	0.00908536	0.0086728	0.00562142	0.0072116	0.0127637
0.00804813	0.0103191	0.00741392	0.00684144	0.0131833	0.0165874
0.0163258	0.0157503	0.0139528	0.0171024	0.0103698	0.0135066
0.0158656	0.0172364	0.0174257	0.00961541	0.0201809	0.0201281
0.0131854	0.0134959	0.0107613	0.011927	0.0107876	0.0116279
0.0179259	0.0236175	0.0257239	0.0186583	0.00847189	0.0162678
0.0108428	0.00556357	0.00753112	0.00615075	0.00584386	0.00373226
0.00303759	0.00331229	0.0035088	0.00200905	0.00285722	0.0042287
0.00295597	0.00278788	0.00340625	0.00547962	0.00738396	0.00520606
0.00623124	0.0050203	0.00218386	0.00347933	0.00630602	0.00595212
0.00333066	0.00247352	0.00205693	0.00409035	0.00571798	0.00311641
0.00419764	0.00319401	0.00318216	0.00346467	0.00388387	0.00543744
0.00232042	0.00331981	0.00321657	0.00244433	0.00297844	0.00340753
0.00314829	0.00194976	0.00219664	0.00285296	0.00334521	0.00279439
0.00225847	0.00249732	0.00260474	0.00231369	0.00282158	0.00104911
0.00181177	0.00172884	0.00304322	0.00234953	0.00292505	0.00316641
0.0034714	0.00500137	0.00493513	0.00259367	0.00275686	0.00353902
0.00439832	0.00362384	0.00544349	0.0042517	0.00486355	0.00424545
0.005677	0.00512308	0.0045717	0.00475822	0.00447021	0.00312078
0.0037724	0.00359277	0.00285898	0.00277001	0.00276097	0.00298628
0.00270145	0.0046937	0.00502654	0.00536764	0.00544321	0.00369669
0.00387471	0.00311166	0.00344528	0.00283605	0.00419081	0.00515737
0.00330138	0.00415985	0.00239817	0.00456951	0.00413963	0.00363382
0.00408904	0.00539777	0.0041473	0.00307345	0.00588181	0.00473531
0.00308935	0.00473781	0.00515974	0.00485862	0.0033702	0.012226
0.00340016	0.00368819	0.00399286	0.00427818	0.00455416	0.00641763
0.00617099	0.00541008	0.00520311	0.0027876	0.00503327	0.0048903
0.0049984	0.00482228	0.0059635	0.00594963	0.00398963	0.0034271
0.00334208	0.00390811	0.0027621	0.00528847	0.00476798	0.00376841
0.00391819	0.00448871	0.00333995	0.00485106	0.00505109	0.00668291
0.00563408	0.00501914	0.00557836	0.00953834	0.00646996	0.0063322
0.00611699	0.0058865	0.00560427	0.00679497	0.00485987	0.00789242
0.00773607	0.00755934	0.0094422	0.00730604	0.00705151	0.00589956
0.00572424	0.00653287	0.00683801	0.00573219	0.00421203	0.0113896
0.0128387	0.00816474	0.00849138	0.0113333	0.00905401	0.0061452
0.00673428	0.00612351	0.00443568	0.00565964	0.00984169	0.00753605
0.00529379	0.00942754	0.00576149	0.0102079	0.00675776	0.00805563
0.0121282	0.0138885	0.00943279	0.0149116	0.0139206	0.0124403
0.00969342	0.00575044	0.00878824	0.0108881	0.00998865	0.00630167
0.00596086	0.00959725	0.00680679	0.00753434	0.00999826	0.00855006
0.00779843	0.014786	0.0152058	0.012062	0.00918261	0.00616325
0.00920384	0.0081568	0.00873179	0.0084609	0.0122976	0.00756807
0.00923927	0.00618067	0.00591007	0.00500942	0.00617889	0.00921025
0.0107423	0.0157756	0.0164792	0.00670581	0.00655554	0.00337613
0.00652594	0.00302435	0.00508492	0.00506219	0.00531	0.00804396
0.00597877	0.00448234	0.00756752	0.00500878	0.0122851	0.00851289
0.014753	0.0129926	0.0160753	0.0101422	0.00802638	0.00714734
0.00991895	0.00755376	0.00869119	0.0122395	0.0131224	0.0107982
0.00735665	0.011609	0.020637	0.0064847	0.0117155	0.00608718
0.00777322	0.0102101	0.0151814	0.00707915	0.00911125	0.0121463
0.0139221	0.00779581	0.00744574	0.0090455	0.00937089	0.0100202
0.0121146	0.0134011	0.0102979	0.0111653	0.0157274	0.0147739
0.00859407	0.00876527	0.00893047	0.00687965	0.00607279	0.00933626
0.00821937	0.00658304	0.0128213	0.00672589	0.00886352	0.0109705
0.0124517	0.0147107	0.0187471	0.0143342	0.022451	0.0175093
0.017957	0.0286084	0.0216002	0.025501	0.0217517	0.0123141
0.020492	0.0135479	0.0134748	0.0103045	0.00582371	0.00525932
0.00908428	0.0119549	0.013167	0.0095881	0.00958184	0.0168194
0.0172962	0.0100282	0.0109406	0.0136328	0.00940648	0.00786812
0.00561779	0.00782052	0.0071254	0.00941574	0.0178473	0.0109661
0.0147322	0.0142728	0.00999269	0.00921619	0.00706873	0.00946645
0.00562565	0.00419188	0.00527762	0.00399057	0.00571047	0.00493095
0.00689493	0.00747669	0.00598548	0.00603332	0.0082807	0.00822859
0.00744591	0.00836049	0.0080235	0.00772232	0.00638866	0.00677301
0.00496226	0.0080908	0.00591435	0.00498776	0.00482002	0.00677104
0.00435428	0.00477852	0.00464753	0.00430729	0.00413191	0.00338317
0.00481411	0.00659377	0.00635335	0.00518596	0.00726758	0.00718678
0.00533091	0.00761639	0.00714209	0.00764247	0.00559532	0.00471225
0.00570319	0.00614616	0.00608807	0.00968796	0.00907658	0.0078095
0.0127898	0.00873582	0.00897682	0.010635	0.0094431	0.00830893
0.00623659	0.00537815	0.00557514	0.00546661	0.00469374	0.00472564
0.00494655	0.0047979	0.00458068	0.00739907	0.00851712	0.0062925
0.00781195	0.00730692	0.00789546	0.00683546	0.014807	0.0156745
0.0190194	0.0139428	0.0165911	0.0111606	0.0115029	0.00472826
0.00714153	0.00828783	0.0061955	0.00660223	0.00738657	0.00612959
0.00402524	0.00758284	0.00625651	0.00676366	0.00495176	0.00384141
0.00505198	0.00604359	0.00665008	0.00462043	0.00464692	0.00387845
0.00305063	0.00388004	0.00519934	0.00590555	0.005978	0.00648792
0.0069933	0.00621015	0.0057487	0.00493328	0.00451879	0.00527549
0.00432055	0.00424882	0.00368619	0.00442865	0.00458294	0.00412123
0.00425778	0.00452265	0.00434387	0.00316362	0.00355615	0.0029619
0.0055121	0.00526601	0.00670061	0.0086517	0.0109008	0.0065105
0.00582072	0.00959316	0.00856525	0.0146197	0.0134634	0.006632
0.0076372	0.00602836	0.00669603	0.0114986	0.00782048	0.0104582
0.00724727	0.00859419	0.00881861	0.0100923	0.0104802	0.0142261
0.0122543	0.011879	0.0122948	0.0125285	0.00928572	0.011467
0.0170524	0.00918546	0.0134433	0.00761504	0.00782453	0.00509137
0.00606942	0.00938478	0.00813753	0.00665698	0.00911872	0.00965175
0.00738204	0.0136802	0.0141113	0.0145558	0.0119665	0.00906857
0.00773758	0.0102882	0.00933666	0.00698515	0.0072765	0.00673983
0.00707219	0.00843101	0.00750728	0.00755616	0.00733803	0.0113635
0.0107043	0.00842045	0.00915216	0.0118148	0.0134219	0.0106175
0.00986949	0.0106298	0.0109565	0.0093605	0.00681609	0.0120232
0.0138041	0.0153242	0.0185173	0.025937	0.0496055	0.0376599
0.0365149	0.0264527	0.0289025	0.0258326	0.0378286	0.0236407
0.0258085	0.0202243	0.0187753	0.0107541	0.011432	0.0126392
0.0158466	0.0167103	0.0192009	0.0164362	0.0251664	0.0220748
0.0252821	0.043306	0.0354373	0.0208457	0.0258216	0.0175522
0.0214872	0.0210072	0.022162	0.0158239	0.0182264	0.0214754
0.016791	0.0134112	0.0125468	0.0127188	0.0151463	0.0157429
0.0128847	0.0233875	0.018568	0.0175857	0.012427	0.0130894
0.0206222	0.0193674	0.0179125	0.0192206	0.0190517	0.0163496
0.013017	0.020834	0.0188827	0.0164484	0.0172344	0.0179304
0.0177484	0.0139553	0.0135553	0.0175259	0.0207261	0.0175616
0.0164068	0.017091	0.0166437	0.0127622	0.0145691	0.0130366
0.0157433	0.0103743	0.0107695	0.0102784	0.0135073	0.00746002
0.00957142	0.00848079	0.00864217	0.00999432	0.00990798	0.0121001
0.00986183	0.0077408	0.011225	0.00844731	0.00824975	0.007597
0.0115087	0.00886461	0.00940595	0.00763227	0.00877976	0.00820773
0.00542526	0.00754321	0.00772677	0.00755428	0.00412649	0.00724331
0.00658054	0.00394893	0.00520196	0.00728951	0.00579455	0.00703859
0.00408642	0.0144954	0.0103953	0.0101536	0.00713592	0.00930537
0.0111874	0.00833583	0.00741067	0.00695252	0.00832209	0.00821666
0.00329797	0.0048336	0.00492297	0.00444768	0.00611127	0.00551565
0.00434009	0.00421771	0.00414805	0.00401425	0.00469942	0.00532574
0.00487204	0.00753293	0.00870336	0.00573028	0.00666649	0.00719146
0.00561916	0.00548202	0.00456294	0.00374479	0.0038844	0.00692421
0.00235518	0.0025139	0.00374946	0.00504697	0.00490372	0.00321474
0.00759747	0.00441395	0.00403237	0.00586728	0.00402929	0.00364142
0.00633644	0.00753315	0.00696944	0.00476425	0.00729346	0.00384132
0.00788468	0.00452589	0.00478887	0.00431039	0.00502885	0.00639497
0.00422901	0.00569326	0.00716519	0.012063	0.00900443	0.0101213
0.00833425	0.0147124	0.0135142	0.0128181	0.00882776	0.0119052
0.0104312	0.00574903	0.00493103	0.00982179	0.00589855	0.00723106
0.00845812	0.0077396	0.0079755	0.00297299	0.00371248	0.00388156
0.00511706	0.00353312	0.00376026	0.00220799	0.00396419	0.00303163
0.00255799	0.00785219	0.00984127	0.00988013	0.00480023	0.00382487
0.00504883	0.00280029	0.00212462	0.00416414	0.00419425	0.00427112
0.0032784	0.00277958	0.00274076	0.00360792	0.00541842	0.00533486
0.00332494	0.00496063	0.00485436	0.00424806	0.00415858	0.00355988
0.00306528	0.00538068	0.00548607	0.00588327	0.0109987	0.0130947
0.0110517	0.00978987	0.0169074	0.0189135	0.0110393	0.0114466
0.00882393	0.0045354	0.00568777	0.00544762	0.00420397	0.00436386
0.00592858	0.00596114	0.00617782	0.00572687	0.0034447	0.00438968
0.00908508	0.00947189	0.00705633	0.00631678	0.00462818	0.00438584
0.00758269	0.00602919	0.0049086	0.00515739	0.00958226	0.00934736
0.00851478	0.00720611	0.00673932	0.00625945	0.00889346	0.0110011
0.0091644	0.00945971	0.00844476	0.00977082	0.00913341	0.0158601
0.0199475	0.00777099	0.00751189	0.0098172	0.0120847	0.0145088
0.00934567	0.00645414	0.00722411	0.0119475	0.00852265	0.0109668
0.00666615	0.00851468	0.00686519	0.00859907	0.0073226	0.00902091
0.00761691	0.00878353	0.0101559	0.0107545	0.0110711	0.00777644
0.00752939	0.00467361	0.00462226	0.00558293	0.00997279	0.0086013
0.0101076	0.016935	0.014272	0.0171926	0.0180099	0.0144067
0.0117418	0.0226056	0.0156935	0.0152	0.00817229	0.016057
0.00816578	0.0148224	0.0151725	0.0157149	0.00670535	0.004629
0.0102233	0.00895938	0.00470956	0.0036412	0.00674379	0.0102681
0.00501409	0.00857726	0.00626531	0.00561637	0.00792566	0.00934799
0.0101346	0.00851314	0.0117913	0.00820013	0.0124314	0.0132307
0.00667202	0.0125352	0.0131072	0.0081724	0.0101759	0.00851274
0.0131398	0.0101337	0.0101654	0.00792401	0.0107674	0.00809274
0.0122947	0.0158608	0.0156034	0.01039	0.00614803	0.00554608
0.00958996	0.0104621	0.00779058	0.00518444	0.010498	0.00962996
0.00861552	0.00669412	0.00749906	0.006359	0.00495891	0.00606067
0.0051672	0.00723142	0.00684601	0.00943555	0.00871648	0.0103013
0.0101209	0.0113994	0.00759794	0.00913697	0.00934116	0.00820565
0.00654318	0.00562554	0.0124797	0.0127981	0.00765274	0.0183537
0.0164026	0.0202944	0.0143323	0.013627	0.0180127	0
6.421e-05	0.00115738	0.00193749	0.00172152	0.00187366	0.00436633
0.00838218	0.00766081	0.00231853	0.00206105	0.00172559	0.0032795
0.00214745	0.0012941	0.00132176	0.00172826	0.00144563	0.00238095
0.00171275	0.00164224	0.0019154	0.00152656	0.00176629	0.00488095
0.00204188	0.00337489	0.00208171	0.00341439	0.003088	0.0038627
0.00238721	0.00290717	0.00189095	0.00151773	0.00346438	0.00159617
0.00127262	0.00116938	0.00146447	0.00103837	0.00150598	0.00180325
0.00183564	0.00225828	0.00401665	0.00241703	0.0026773	0.00254019
0.010272	0.00137391	0.00311384	0.00271225	0.00273873	0.00207563
0.00274098	0.00162405	0.0020768	0.00138637	0.00151044	0.00330663
0.00243685	0.00259188	0.00446162	0.00330649	0.00196766	0.00185072
0.0033896	0.00569582	0.00294889	0.00476588	0.00133995	0.00416968
0.00277642	0.00193071	0.0030874	0.00509267	0.0018533	0.00244508
0.00242117	0.00124502	0.00116657	0.00389914	0.00213378	0.00268801
0.00160998	0.00265735	0.00224406	0.00153503	0.00177234	0.00229976
0.00229833	0.00279234	0.00337053	0.00339469	0.00286255	0.00418814
0.00276052	0.00281682	0.00352381	0.00381355	0.00332187	0.00417513
0.00269955	0.00175953	0.00161675	0.00236097	0.00367914	0.00294739
0.00331004	0.00466024	0.00558344	0.00539653	0.00787469	0.00450838
0.00403966	0.00593139	0.00094972	0.00090329	0.00327184	0.00485893
0.00484471	0.0052202	0.0032041	0.00371964	0.00547113	0.0044983
0.00512253	0.00425776	0.00199131	0.00225449	0.00366007	0.00064441
0.00058715	0.00090441	0.00103296	0.00203863	0.0019003	0.00114704
0.00208574	0.00195593	0.00288605	0.00199684	0.00335554	0.00353031
0.00328107	0.00257374	0.0026269	0.00352727	0.00276459	0.00243832
0.00458652	0.00194406	0.00200528	0.00250456	0.00376006	0.00201779
0.00263448	0.00208601	0.00438009	0.00338991	0.00299794	0.00346579
0.00092639	0.0021737	0.00192384	0.00194904	0.00221728	0.00363829
0.00390901	0.00199841	0.00275948	0.00198191	0.0018308	0.00232205
0.00173716	0.00081254	0.00269988	0.00209265	0.00177618	0.00207881
0.0020492	0.00257385	0.00190958	0.0022512	0.0023663	0.0036185
0.00358745	0.00208445	0.0024647	0.00247446	0.00179832	0.00157244
0.00171684	0.00181777	0.00153687	0.00161895	0.0037127	0.0022455
0.00193173	0.00180961	0.00215397	0.00319044	0.00317582	0.00283324
0.00570343	0.00472872	0.00222796	0.00171027	0.00220214	0.00367349
0.00770223	0.00177688	0.0010831	0.00298113	0.00345589	0.00458754
0.00457322	0.00282807	0.00351308	0.00478383	0.0106561	0.00250289
0.0030932	0.00476691	0.00452111	0.00337061	0.00658515	0.00278233
0.00194747	0.00458721	0.00156423	0.00167372	0.00142469	0.00151009
0.00229724	0.00234083	0.00251167	0.00194453	0.00157406	0.00211566
0.00274904	0.00181947	0.00205556	0.00364576	0.00143232	0.00247364
0.00192739	0.00276793	0.00247903	0.00464269	0.0014937	0.00200347
0.00188337	0.00368369	0.00298069	0.00251679	0.00257312	0.00143734
0.00200226	0.0019027	0.00151164	0.00214673	0.00211798	0.00222258
0.0017012	0.00191456	0.00627547	0.0030632	0.00270381	0.00342141
0.00420679	0.00296823	0.00304733	0.00131017	0.0012039	0.00132076
0.00144217	0.00243954	0.00291407	0.00418973	0.00351301	0.00248791
0.00200166	0.00288239	0.00205574	0.00227883	0.00257165	0.0024854
0.0024977	0.00230676	0.00381718	0.00384804	0.0032817	0.00215239
0.00287354	0.00199242	0.00317225	0.00498906	0.00177846	0.00160448
0.0020202	0.00257998	0.00415748	0.00512936	0.00277731	0.00645558
0.00229196	0.00228755	0.00331695	0.00381087	0.00272125	0.0033407
0.00353004	0.00448371	0.0021334	0.00243927	0.00233131	0.00311601
0.00266194	0.0017743	0.00110691	0.00170044	0.00246432	0.00215356
0.00230883	0.00155816	0.00155816	0.00204534	0.00189674	0.00141692
0.00197155	0.00150576	0.00154682	0.0010642	0.00294986	0.00130995
0.00130463	0.00098016	0.00120013	0.00121311	0.00098115	0.00154372
0.0018284	0.00128975	0.00204851	0.00372588	0.00365704	0.00131081
0.00232969	0.00165008	0.00141304	0.00297473	0.00093508	0.00141846
0.00191668	0.00120875	0.00178781	0.00247054	0.00202984	0.0017457
0.00109556	0.00120383	0.001325	0.00185317	0.00178646	0.00204685
0.00262001	0.00197355	0.00625139	0.00261933	0.00491538	0.00298952
0.00402236	0.00356445	0.00186582	0.00171711	0.00444872	0.00159136
0.00145197	0.00255822	0.0019038	0.00194911	0.00267982	0.00188099
0.00426667	0.00397626	0.00430073	0.00219643	0.00168166	0.0010531
0.0013729	0.00215255	0.00153014	0.00163226	0.00347918	0.00394609
0.00230275	0.00156635	0.00150913	0.00414067	0.00245869	0.00148631
0.00200057	0.00274672	0.00198671	0.00165976	0.00401403	0.0029641
0.00334414	0.00534696	0.00533327	0.00343756	0.00276438	0.00247354
0.00287999	0.0028845	0.00157592	0.00230041	0.00159032	0.00361216
0.00199905	0.00198159	0.00232175	0.00225832	0.00128482	0.00153009
0.00084009	0.00177242	0.00216895	0.00212222	0.00095016	0.00125905
0.00192057	0.00171225	0.00152338	0.00144366	0.00190348	0.00130778
0.00183587	0.00119258	0.00106333	0.00099217	0.00155498	0.00095612
0.00224584	0.0042733	0.00237163	0.00337831	0.00285741	0.00258084
0.00149016	0.0011515	0.00263921	0.00152247	0.00282824	0.00201977
0.00335386	0.00146881	0.00178876	0.00341464	0.00263661	0.00172518
0.00159078	0.00272946	0.00193761	0.00288986	0.00219674	0.00213132
0.00242632	0.0129296	0.00255935	0.00377358	0.00391712	0.00128626
0.00194093	0.00180856	0.00146405	0.00218561	0.00349502	0.00114263
0.00081771	0.00107494	0.00255169	0.00255108	0.00223652	0.0016305
0.00197956	0.00223993	0.00131214	0.00308564	0.00349251	0.00120263
0.00324406	0.00178583	0.00145408	0.00417849	0.00343389	0.00403448
0.00326259	0.0018023	0.0018023	0.00452284	0.00201785	0.0019713
0.00222998	0.00336627	0.00170721	0.00172997	0.00523977	0.00272434
0.0039158	0.00261195	0.00095818	0.00090901	0.00304568	0.00142222
0.00208201	0.00208543	0.00241393	0.00173991	0.00166672	0.00152799
0.00356554	0.00313959	0.00487729	0.00317635	0.00325031	0.00227309
0.00147434	0.00186805	0.00247384	0.00456625	0.00486668	0.00254035
0.00540961	0.00327663	0.00240757	0.00424406	0.00627045	0.00256533
0.0024634	0.00347028	0.00544307	0.00281678	0.00409368	0.00221087
0.00522109	0.00165135	0.00329184	0.00334831	0.00378891	0.00275266
0.00461509	0.00338999	0.00742497	0.00325535	0.00122761	0.00235962
0.00374302	0.00264648	0.0023711	0.00275604	0.00136892	0.00132448
0.00084321	0.00285236	0.00225989	0.00137725	0.00204667	0.0014026
0.00215107	0.00198614	0.00143311	0.00264381	0.00101872	0.00154061
0.00266363	0.00208943	0.00376937	0.00414075	0.00407292	0.00356586
0.00284675	0.00224645	0.00101137	0.0009974	0.00271909	0.00203964
0.00135091	0.00101566	0.00168139	0.00149872	0.00293925	0.0012577
0.00550249	0.00308667	0.0017324	0.0036654	0.00276355	0.00309419
0.00377941	0.00208244	0.00130366	0.00127918	0.00185191	0.00186225
0.00186051	0.00412427	0.00366899	0.0035842	0.00958815	0.00360746
0.00308007	0.00299803	0.00224783	0.0031125	0.00330552	0.00296221
0.00219977	0.00176162	0.00402068	0.00417426	0.00375169	0.00387981
0.0043631	0.00207789	0.00358406	0.00356833	0.00355592	0.0144332
0.00338634	0.00287929	0.00218353	0.00195912	0.00540339	0.00136506
0.00203904	0.00141149	0.00138463	0.00175301	0.00174688	0.00204232
0.00330467	0.00238263	0.00146355	0.00418766	0.00150539	0.00213804
0.00235626	0.00170967	0.00352909	0.00290832	0.00256155	0.00266743
0.00187917	0.0035655	0.00282095	0.00430966	0.00347648	0.00431844
0.00169233	0.00142615	0.00177346	0.00175224	0.00236514	0.00160038
0.00327638	0.00218214	0.00390261	0.00288036	0.00313279	0.00249743
0.00250536	0.00152518	0.00165092	0.0014617	0.00178289	0.00240676
0.00442212	0.00287551	0.00437326	0.00414094	0.00374601	0.00234638
0.00234267	0.00267275	0.00241198	0.00268843	0.00350825	0.00446625
0.00271759	0.00166312	0.00259328	0.00316976	0.00310039	0.00314967
0.00474965	0.00349185	0.00484077	0.00229233	0.00270501	0.00440674
0.0025913	0.00263211	0.00198131	0.0035086	0.0030671	0.00158536
0.00385327	0.00550224	0.00225969	0.0030746	0.00186505	0.00127459
0.0024542	0.00345209	0.00063002	0.00063002	0.0022391	0.00349372
0.00213934	0.00139771	0.00195536	0.00115947	0.00253189	0.00738417
0.00171389	0.00276561	0.00304953	0.00558017	0.00291093	0.00227013
0.00292487	0.00254092	0.00200041	0.00147523	0.00133505	0.00348212
0.00155609	0.00170268	0.00171151	0.00270339	0.0017577	0.00219698
0.00179235	0.00164862	0.00325712	0.00384184	0.00149708	0.00202994
0.00275608	0.00176423	0.00382917	0.00179988	0.00283285	0.00182296
0.00297768	0.00293933	0.00150813	0.00154948	0.00139725	0.00259145
0.00150975	0.00172777	0.00328618	0.00336785	0.00336785	0.00283057
0.00209891	0.00299053	0.0023933	0.0054714	0.00156637	0.00330937
0.00182139	0.00148366	0.00130474	0.00245789	0.00282692	0.00284464
0.00163644	0.00405642	0.00256392	0.00295294	0.00308789	0.00225734
0.00216728	0.0024731	0.00254877	0.00259209	0.0024478	0.00291539
0.00450352	0.0161562	0.00285883	0.00261666	0.00264998	0.00229398
0.00174384	0.00369992	0.00331771	0.002587	0.00305321	0.00218096
0.00534154	0.00327757	0.00575453	0.00383014	0.00479036	0.00454356
0.00255008	0.00238601	0.0056684	0.00319371	0.00315271	0.00268329
0.00560804	0.00350861	0.00315384	0.00125699	0.00198093	0.003918
0.00362461	0.00157888	0.00416586	0.00246893	0.00354467	0.00188084
0.00321133	0.00271556	0.00468621	0.00372547	0.00293339	0.00330769
0.00391043	0.00508992	0.00278855	0.00335902	0.00491576	0.00280745
0.00164462	0.00122318	0.00521853	0.00267637	0.00677949	0.00667099
0.00352613	0.00190117	0.00169435	0.00594342	0.00211	0.00279111
0.00204696	0.00222888	0.0012793	0.00141601	0.00282743	0.00311818
0.00471303	0.00165827	0.00277108	0.00114766	0.00077815	0.00242169
0.00286507	0.00216994	0.00225491	0.00460366	0.00305963	0.00236702
0.00311851	0.00273528	0.00282611	0.00158946	0.00135525	0.00185482
0.0018213	0.00384198	0.00372255	0.00364493	0.0076247	0.0075073
0.003207	0.00358634	0.00183712	0.00105224	0.00317026	0.00226529
0.00532891	0.00252351	0.00147507	0.00175892	0.00292639	0.00205982
0.00211286	0.00333406	0.00238894	0.00264371	0.00173444	0.00286608
0.00333265	0.00412168	0.00183192	0.00234682	0.00193245	0.00401394
0.00260562	0.00350783	0.00187396	0.00621803	0.00133541	0.00364264
0.00270105	0.00585204	0.0055973	0.00406169	0.00475045	0.00454641
0.00678692	0.0066017	0.00543257	0.0115973	0.00576513	0.0023108
0.00468187	0.0030261	0.00581126	0.00614166	0.00304297	0.00475224
0.00407374	0.0036324	0.00085495	0.00111581	0.00203559	0.00231134
0.00210405	0.00205899	0.00179297	0.00209465	0.00162292	0.00473602
0.00703112	0.00915891	0.00486093	0.00688342	0.00712583	0.00277917
0.00474202	0.00329202	0.00419475	0.00481141	0.00680946	0.00555656
0.00327012	0.00743717	0.00820486	0.00747988	0.00237954	0.00350343
0.00375021	0.00584706	0.0130062	0.00766042	0.00682364	0.0042445
0.00498869	0.00580246	0.00328274	0.00285493	0.00355334	0.00296381
0.0039664	0.00494725	0.00218315	0.00331022	0.00411755	0.00525919
0.00290913	0.00278806	0.00374809	0.00486517	0.00562311	0.00562267
0.00282187	0.00377322	0.00286817	0.00232181	0.00130747	0.0013132
0.00113495	0.00613091	0.00499855	0.00354964	0.00588951	0.00290632
0.00261422	0.00197978	0.00274357	0.00350038	0.00459146	0.00473487
0.00311094	0.00614519	0.00719379	0.00876775	0.00265283	0.00411255
0.00359113	0.00808317	0.00301673	0.00831151	0.00339755	0.00256858
0.00205045	0.00246261	0.00308616	0.00233869	0.00307438	0.00405081
0.00213417	0.00269983	0.00274355	0.0049611	0.00569135	0.00500569
0.00333694	0.00203967	0.00178411	0.00163217	0.00242089	0.00223491
0.0019256	0.00401644	0.00451353	0.00427363	0.00258714	0.00224477
0.00429648	0.0042463	0.00588867	0.00196374	0.00232214	0.00392619
0.00288836	0.00203054	0.00326383	0.00589518	0.00369354	0.0033982
0.00534848	0.00265954	0.00300676	0.00364936	0.00333101	0.00525714
0.00658323	0.00710814	0.00560285	0.00408909	0.00432186	0.00494022
0.00578928	0.00418895	0.00292623	0.00321425	0.00249554	0.0038835
0.00539076	0.0054014	0.00444185	0.00230212	0.00486384	0.00614098
0.00304028	0.0030799	0.00450637	0.00359644	0.00261452	0.00288318
0.00196274	0.0021236	0.00425403	0.00175541	0.00362604	0.00266861
0.0026884	0.00365534	0.00526679	0.00216913	0.00222111	0.00290026
0.00354948	0.00391528	0.00257891	0.00221381	0.00307717	0.00302733
0.00250265	0.00446307	0.00225619	0.00176783	0.00268421	0.00230312
0.00379537	0.00478096	0.00465751	0.00459832	0.00336167	0.00378199
0.00269097	0.00377252	0.00527885	0.00187175	0.00189565	0.00236278
0.00184067	0.00131592	0.00146564	0.00329775	0.00150662	0.00229314
0.00407226	0.00412518	0.00260086	0.0159859	0.00280594	0.00188231
0.00214029	0.00233432	0.00119252	0.00475357	0.00225416	0.00224327
0.00204806	0.00359429	0.00745772	0.00798878	0.00310622	0.00275463
0.00257882	0.00246636	0.00367694	0.0026798	0.00227237	0.00295318
0.0033831	0.00334743	0.00548867	0.00518108	0.00571743	0.00293911
0.00186691	0.00186443	0.0037683	0.00273289	0.00214679	0.00419581
0.00386533	0.00391694	0.00358718	0.00312363	0.00469285	0.00352876
0.00224529	0.00224166	0.00186658	0.00213512	0.00229416	0.00245038
0.00141162	0.00268095	0.00122324	0.00231739	0.00124796	0.00304975
0.00526746	0.00770996	0.00204264	0.00206624	0.00292162	0.00127791
0.00140309	0.00182778	0.00075646	0.00183269	0.00192209	0.00181394
0.00499787	0.00224744	0.00174249	0.00233908	0.00286145	0.00246314
0.00262033	0.00234166	0.00288956	0.00248628	0.00336608	0.00359037
0.00724341	0.00364546	0.00131257	0.00130076	0.00682606	0.00507197
0.00548951	0.00767926	0.0056331	0.00442492	0.00216431	0.00184627
0.00222293	0.00265416	0.00160997	0.00154858	0.00173904	0.00434358
0.00313905	0.00291246	0.00401407	0.00259471	0.00334888	0.0048377
0.00267307	0.00283208	0.00538956	0.00252368	0.00129765	0.0017992
0.00174495	0.00243824	0.00303972	0.00584033	0.0016175	0.00158908
0.00192714	0.00255568	0.00446591	0.00497045	0.00734971	0.00324491
0.00260645	0.00543468	0.00369803	0.00357333	0.00346045	0.00277131
0.00189335	0.00454056	0.00233752	0.00552945	0.00545364	0.00297725
0.00353802	0.00462591	0.00251056	0.00918291	0.00177364	0.00221077
0.00554162	0.0098428	0.00173881	0.00373873	0.00218691	0.0018996
0.00336318	0.00177703	0.00141733	0.00226786	0.00276556	0.00274392
0.00358511	0.00307241	0.00263318	0.00185258	0.00474625	0.00181643
0.0028019	0.00390262	0.00244485	0.00237283	0.00410324	0.00638599
0.00527646	0.00456179	0.00221807	0.003847	0.00315303	0.00552165
0.00181671	0.00247258	0.00219791	0.00859718	0.00182984	0.00213087
0.00829765	0.0146976	0.0114083	0.00423382	0.00864263	0.0112208
0.00724443	0.00718074	0.0080223	0.00671002	0.0044252	0.00534057
0.00502106	0.00692974	0.00640028	0.00497183	0.0030082	0.00165192
0.00103576	0.00158188	0.00427764	0.00432602	0.00112644	0.00517125
0.00549799	0.00216817	0.00406043	0.00244237	0.00216367	0.00300915
0.0026826	0.00300478	0.00282538	0.00326234	0.00387912	0.00342381
0.00341697	0.00337451	0.00303149	0.00318601	0.00497879	0.00494869
0.00336929	0.00247254	0.00237387	0.00430635	0.00457824	0.00172214
0.00220182	0.00103371	0.00180715	0.00287896	0.00126199	0.00233544
0.00181792	0.00421787	0.00245058	0.00622274	0.00261778	0.00399144
0.00659441	0.0065251	0.0036903	0.0033024	0.00321962	0.00345043
0.0024719	0.00268792	0.00221638	0.0034216	0.00281937	0.00331541
0.00308354	0.00617069	0.00415934	0.00411166	0.00212479	0.00223784
0.0030705	0.00132944	0.0013388	0.00105993	0.00266116	0.00524628
0.00422175	0.00459673	0.00575095	0.00527262	0.00371572	0.00204647
0.00336483	0.00335023	0.00561259	0.00708545	0.00204694	0.00394675
0.00260686	0.00289759	0.00309436	0.00216358	0.00256432	0.00289816
0.00216721	0.00207899	0.00168537	0.00278809	0.00372782	0.00172533
0.0044687	0.00443816	0.00447652	0.00569986	0.00334231	0.00433759
0.00180174	0.00151064	0.00172012	0.00273312	0.00400025	0.00342289
0.00274255	0.00737685	0.0013223	0.00215525	0.00189918	0.00327896
0.002129	0.00497299	0.00323801	0.00268685	0.00450157	0.00449851
0.00326472	0.00198354	0.00196679	0.00129674	0.00140472	0.00376406
0.00240339	0.00437606	0.00266355	0.00440959	0.00233146	0.00361924
0.00990093	0.00187483	0.00154569	0.00235004	0.00254845	0.00198526
0.00203714	0.00146797	0.00278778	0.00309808	0.00508977	0.00477931
0.00390667	0.00384802	0.00409802	0.00584907	0.00375066	0.00656863
0.00431159	0.00486691	0.00314598	0.00225862	0.00268175	0.00281763
0.00335031	0.00304198	0.0030718	0.00238097	0.00357831	0.00190775
0.00350457	0.00811066	0.00299855	0.00221473	0.00263691	0.00222831
0.00322373	0.00403468	0.00338578	0.00099005	0.00292289	0.00387741
0.00363413	0.00243315	0.00318027	0.00447949	0.00262931	0.00172594
0.0018221	0.00369875	0.00359379	0.0036615	0.00259325	0.0042676
0.00883725	0.00367236	0.00408632	0.00870682	0.00458015	0.00275175
0.00373503	0.00374012	0.00236493	0.00230736	0.00312433	0.00263776
0.00455956	0.00241459	0.00366378	0.00142234	0.00484971	0.00373316
0.00524225	0.00396375	0.00468837	0.00761291	0.00240194	0.00444402
0.00203635	0.0026311	0.00584657	0.00267372	0.00313688	0.00161008
0.00168508	0.00131503	0.00184255	0.00196708	0.00110244	0.00216489
0.00167455	0.0081257	0.00494826	0.00375176	0.00393423	0.00187137
0.00274578	0.00136845	0.00161221	0.00110316	0.00402509	0.00238996
0.00299468	0.00175071	0.0024373	0.00354025	0.00226645	0.00197517
0.00291716	0.00283025	0.00228452	0.00329177	0.00501574	0.00321108
0.0035388	0.00231315	0.00282952	0.00206874	0.00133858	0.00117864
0.00183071	0.00229498	0.00224367	0.00220554	0.00287969	0.00235907
0.00136669	0.00177806	0.00243187	0.00211382	0.00242926	0.00083662
0.00165196	0.00126214	0.00234934	0.00423805	0.00515589	0.0042505
0.00192189	0.00234045	0.00314429	0.00176874	0.00263557	0.0031056
0.00362684	0.00184957	0.00253459	0.00346361	0.00227587	0.00218643
0.00251418	0.0020918	0.00404335	0.00236564	0.00428932	0.00662571
0.00901967	0.00486993	0.0036824	0.00332808	0.00225792	0.00161776
0.00183856	0.00198051	0.00205399	0.00460819	0.00210569	0.00433495
0.00269748	0.0029326	0.00098384	0.00715898	0.00116479	0.0036821
0.00150163	0.00173014	0.00193193	0.00240217	0.00239191	0.00125964
0.00154954	0.00155051	0.00232693	0.00334084	0.00188058	0.00277181
0.00398649	0.00489734	0.00365891	0.00341754	0.00295608	0.00403653
0.00202774	0.00271885	0.00325414	0.00253951	0.00465338	0.00521604
0.0019649	0.00228099	0.00259961	0.00410287	0.00410465	0.00577278
0.0043464	0.00427301	0.00377714	0.0115234	0.0046516	0.00391497
0.005591	0.00443406	0.00357581	0.00575508	0.00543534	0.00350174
0.0026396	0.00538071	0.00668167	0.00336962	0.00321899	0.00435507
0.00444389	0.00439294	0.00546982	0.0057335	0.00562938	0.00217986
0.00214707	0.00141872	0.0021587	0.00204494	0.00224543	0.00356363
0.00264318	0.00220794	0.00295917	0.00385829	0.00378598	0.00330756
0.00721545	0.00697009	0.00345074	0.00232437	0.00368975	0.00505451
0.00331275	0.00149874	0.00087684	0.00140533	0.00174552	0.00203617
0.00111388	0.00136622	0.00255733	0.00218646	0.00492794	0.00366621
0.00180416	0.00146406	0.0030885	0.00343858	0.00320814	0.00310367
0.00205421	0.00182236	0.00255147	0.00262533	0.00283777	0.0012231
0.00336296	0.003653	0.00089342	0.00207634	0.0029501	0.00117727
0.00224447	0.00304864	0.00302346	0.00431565	0.00411877	0.00640468
0.00370599	0.00325596	0.00211721	0.00131872	0.00301256	0.0029057
0.00321237	0.0012675	0.00194666	0.00223379	0.00507918	0.0034565
0.00206409	0.00118387	0.00140176	0.00102305	0.00276952	0.00256007
0.00262701	0.00330424	0.00240177	0.00327943	0.00351596	0.00391871
0.00318689	0.00165824	0.00316542	0.00191949	0.00165902	0.00220231
0.00120091	0.00300154	0.00286579	0.00295761	0.00308956	0.00265496
0.00394939	0.00245764	0.00329393	0.00374557	0.0029775	0.00928042
0.00364801	0.00225006	0.00434829	0.0023269	0.00208793	0.00223516
0.00268612	0.00543819	0.00265729	0.00161292	0.00323752	0.00122497
0.00070239	0.00068918	0.00193608	0.00186826	0.00223002	0.00241725
0.00262029	0.00431895	0.00339682	0.00307268	0.00310403	0.00247531
0.00412171	0.00299577	0.00471756	0.00332646	0.00448345	0.00488283
0.0047346	0.00501026	0.00665602	0.00478916	0.00455321	0
0.00015318	0.00016076	0.00028571	6.21e-05	0.0003431	0.00016486
0.00010561	0.000156	0.00013186	0.00013819	0.00017648	0.00028267
0.00026273	0.00043021	0.00038377	0.00027443	0.00034761	0.000917
0.00028245	0.0008501	0.00064129	0.00107401	0.00082301	0.00098942
0.00114576	0.00127806	0.00163221	0.00093422	0.00094972	0.00091932
0.00093416	0.00135384	0.0011668	0.00186925	0.00168255	0.00241209
0.00293644	0.00253632	0.00190548	0.00414323	0.00470129	0.00694848
0.0100294	0.016184	0.0119568	0.0255518	0.0325615	0.0328427
0.0228325	0.0236416	0.019144	0.021876	0.0198904	0.0247214
0.0318331	0.0269525	0.0273456	0.0403498	0.0333992	0.0549383
0.069873	0.062298	0.0416742	0.051326	0.0561405	0.0538167
0.058709	0.0708433	0.0941515	0.0537519	0.023248	0.0274569
0.033274	0.0235465	0.0296004	0.0105488	0.0196478	0.0178906
0.0243228	0.0274845	0.0203692	0.0169509	0.0181975	0.0229418
0.00963303	0.0102563	0.00968846	0.0111864	0.00740534	0.00921479
0.012538	0.0129655	0.014553	0.0107476	0.00666375	0.00585888
0.00795696	0.0103526	0.00997737	0.00993067	0.011366	0.00992913
0.0174811	0.0157181	0.0139066	0.0160498	0.0222112	0.017808
0.0177542	0.0117364	0.0121187	0.0101513	0.0144743	0.00855393
0.0108544	0.0162755	0.0123333	0.0109127	0.0114014	0.0102209
0.0141249	0.0155417	0.0121176	0.00960439	0.011201	0.025841
0.0283278	0.0301155	0.0337923	0.0429911	0.0609991	0.0612636
0.0430439	0.0364392	0.036529	0.0306094	0.0247895	0.0246648
0.0262389	0.028087	0.0320102	0.0240018	0.0188223	0.0279395
0.0254476	0.036018	0.0738229	0.0551962	0.0399673	0.0451656
0.0352345	0.0246332	0.025949	0.0222233	0.0280347	0.0287824
0.0329728	0.0256782	0.0242739	0.0110986	0.0190574	0.0239176
0.029508	0.039935	0.0271907	0.0368565	0.0268178	0.0278747
0.0241763	0.0278889	0.0260967	0.0434577	0.0250632	0.0231025
0.0148967	0.00866756	0.0100531	0.0143485	0.0114908	0.0175646
0.0182917	0.0109261	0.00882497	0.015924	0.0100093	0.00709119
0.0107028	0.0121856	0.0131062	0.0131299	0.0131447	0.0119171
0.0112865	0.0111726	0.0120857	0.0242681	0.0137823	0.0160137
0.0231539	0.0215072	0.011684	0.0129249	0.0113317	0.011661
0.0121024	0.00781575	0.0078426	0.0103591	0.00770217	0.0265134
0.0174368	0.0188311	0.0258221	0.0167505	0.0136059	0.0227289
0.014484	0.015274	0.012456	0.0178822	0.0181871	0.00888583
0.0105529	0.0162293	0.016675	0.0249138	0.0230618	0.00826214
0.00723479	0.0115499	0.00997903	0.012017	0.0120575	0.0189998
0.0233787	0.0146521	0.020277	0.0254601	0.0142881	0.0118773
0.00815784	0.00842024	0.00802159	0.011231	0.0106421	0.00884463
0.0121981	0.0585262	0.0598937	0.0320348	0.0346891	0.0493424
0.0526108	0.0608154	0.0531716	0.0741322	0.111723	0.0922012
0.0599968	0.0616384	0.0470802	0.039979	0.0322846	0.0273116
0.024684	0.0259984	0.0222773	0.0184958	0.0103737	0.00783873
0.0157492	0.0252195	0.0316418	0.0224234	0.0307433	0.0137029
0.023883	0.0287911	0.0317975	0.0240655	0.0371228	0.0431204
0.0517437	0.0388895	0.0348268	0.0487447	0.047067	0.0342903
0.0318635	0.016328	0.0174785	0.0186388	0.0176576	0.0358675
0.0435419	0.0534995	0.041951	0.0504167	0.0756302	0.0793382
0.0601552	0.0220411	0.0352061	0.0284914	0.0345482	0.0407971
0.0543831	0.0412376	0.0430957	0.0299016	0.0272152	0.0432741
0.043874	0.041258	0.0437361	0.059701	0.0715098	0.0642396
0.0410963	0.0824905	0.055969	0.0893601	0.0752731	0.0432127
0.0533365	0.0628035	0.062245	0.0380263	0.0633405	0.0450665
0.0280039	0.0424815	0.0425553	0.0279247	0.0467832	0.0427799
0.0475128	0.0488477	0.0434509	0.0440819	0.0422924	0.0566541
0.0875401	0.0259617	0.0281345	0.05757	0.049638	0.049538
0.0732342	0.0468412	0.0520459	0.0292981	0.0234547	0.0343441
0.0344622	0.0330236	0.0292804	0.0504413	0.0443428	0.050926
0.0417451	0.0464869	0.0426362	0.0323158	0.0334266	0.0199479
0.0407625	0.0350641	0.0400724	0.0340036	0.04491	0.0414617
0.0414703	0.0400065	0.042048	0.0436764	0.0388792	0.0480375
0.0560548	0.0511878	0.0545539	0.0510634	0.0683181	0.050062
0.0629342	0.0621423	0.0521862	0.0666919	0.0475983	0.0365377
0.0374151	0.0352254	0.0380525	0.045908	0.0342283	0.0370103
0.031086	0.0250633	0.0295086	0.0358605	0.0422042	0.0450853
0.0438746	0.0562269	0.0437873	0.0592957	0.0482866	0.029339
0.0347148	0.0412265	0.0443815	0.0363597	0.062985	0.0617566
0.0605195	0.0396332	0.046575	0.039543	0.0449211	0.04235
0.0331488	0.0464866	0.0322071	0.038103	0.0593244	0.0505349
0.0438653	0.0578216	0.0563724	0.0635797	0.0547636	0.055496
0.0542509	0.0419697	0.0487488	0.0452997	0.0515496	0.0463711
0.0492828	0.0516787	0.0468363	0.0448337	0.0439767	0.0393968
0.0590386	0.0631645	0.0605288	0.0539752	0.0640581	0.0613534
0.0536142	0.0743101	0.0476412	0.0736425	0.0657663	0.0524023
0.0439628	0.034469	0.0422404	0.0356745	0.0471628	0.0471855
0.05565	0.0428283	0.0556778	0.052128	0.0487905	0.0408302
0.0454292	0.0506335	0.0518163	0.0470642	0.0456067	0.0424045
0.0446183	0.0356248	0.0453891	0.0337312	0.0411711	0.0348194
0.0426918	0.0473135	0.0597816	0.0393565	0.0368897	0.0389136
0.0428386	0.0326822	0.0412491	0.0334968	0.0374122	0.048319
0.0456677	0.0398292	0.0444295	0.0457874	0.0403013	0.0592949
0.0545733	0.049717	0.0499972	0.069206	0.0523907	0.049299
0.0571091	0.0478621	0.0379033	0.0453433	0.0477035	0.0467738
0.0383855	0.0449645	0.0405504	0.0439448	0.0343194	0.0482923
0.0360474	0.0567623	0.0507019	0.0475546	0.0458155	0.0515336
0.0529396	0.0342829	0.0369088	0.0402586	0.0447716	0.040063
0.0420951	0.0520503	0.0256867	0.0252832	0.0377094	0.0431355
0.0418661	0.0397039	0.0425937	0.0406537	0.0421898	0.0354235
0.0357938	0.0262617	0.0255018	0.0206425	0.0272977	0.0299715
0.0244049	0.0267524	0.0259116	0.0299586	0.0285199	0.0294904
0.0290944	0.0344798	0.0368909	0.0361784	0.0421522	0.0454524
0.0446665	0.0448447	0.0500445	0.0445939	0.0412867	0.0519983
0.0524946	0.0508499	0.0534243	0.0346766	0.0453524	0.0325598
0.0285028	0.0333595	0.0476136	0.0416825	0.038928	0.0334685
0.0293687	0.0345726	0.0314508	0.0343515	0.0349881	0.0315681
0.0357866	0.0301378	0.0317622	0.0398444	0.0326935	0.0349194
0.0528277	0.0639176	0.0512589	0.0440296	0.0356807	0.0433229
0.040346	0.0474424	0.0421732	0.0423213	0.0644937	0.055369
0.0386917	0.0307491	0.0330901	0.0326025	0.037096	0.0328176
0.0385088	0.0384893	0.0382969	0.0395955	0.0418641	0.0419609
0.0406772	0.0434043	0.0511346	0.0329293	0.0333408	0.0448199
0.063568	0.0571936	0.0593156	0.0479179	0.056621	0.045353
0.0446904	0.0519096	0.0399554	0.0355147	0.0774615	0.0322271
0.0536196	0.0443028	0.0469109	0.0555682	0.0481295	0.0498581
0.0533244	0.0702515	0.0564091	0.0606706	0.0450125	0.049485
0.0490308	0.0512838	0.0611495	0.0669215	0.0573322	0.0634107
0.072412	0.0580388	0.0585077	0.0570787	0.0500834	0.0471612
0.0447566	0.0398692	0.0485305	0.0495684	0.0483578	0.0395492
0.0684325	0.064441	0.0728865	0.0716473	0.0779601	0.0643827
0.0712525	0.0878346	0.0659757	0.0676389	0.0656471	0.0671073
0.0666485	0.0567921	0.0593968	0.0582187	0.0675961	0.0688652
0.0582313	0.0578275	0.0501208	0.0501365	0.0568102	0.0631474
0.0776814	0.0650891	0.0640527	0.0637197	0.0521896	0.0635424
0.0566499	0.0554546	0.0490606	0.0617457	0.0638989	0.0535578
0.049222	0.0527077	0.0525624	0.0509732	0.060286	0.0529578
0.0611082	0.062447	0.0652576	0.0528858	0.0852531	0.0763378
0.0801475	0.0729541	0.0775059	0.0863806	0.085387	0.0759958
0.0717717	0.0752781	0.0857719	0.0753314	0.0778766	0.0903099
0.0672658	0.0698408	0.0535509	0.0435816	0.0391726	0.0564225
0.0611779	0.0556151	0.0242524	0.0642636	0.0596271	0.0957912
0.0889132	0.0551668	0.0493261	0.0609264	0.0530622	0.0542954
0.0665605	0.0464589	0.0435188	0.0595685	0.0452231	0.058658
0.0403309	0.0474253	0.0357224	0.0342088	0.0507339	0.113101
0.0877507	0.034668	0.0434168	0.04515	0.0470004	0.0457065
0.0315383	0.014268	0.011566	0.0187486	0.0205932	0.0329916
0.0362777	0.0488413	0.0562883	0.0392413	0.0406649	0.0692881
0.0727046	0.0568363	0.0712684	0.0438353	0.0355135	0.0447376
0.0558638	0.0277221	0.0415893	0.0450267	0.0216692	0.0238958
0.036655	0.0305003	0.0454786	0.0400431	0.0640319	0.0386857
0.0347791	0.0437294	0.0395096	0.0841171	0.0764519	0.0633346
0.0756075	0.0756736	0.0766303	0.0641784	0.0472026	0.0535302
0.065226	0.0621842	0.0504759	0.0574253	0.0487536	0.069591
0.0447228	0.049758	0.0585434	0.0414292	0.0435097	0.0419719
0.0519321	0.0541526	0.0647294	0.0663645	0.0426936	0.0532793
0.0440423	0.0428269	0.042432	0.0391981	0.0403002	0.035627
0.0323874	0.0340087	0.0306059	0.0423653	0.0488753	0.0768962
0.0897344	0.0442408	0.0459355	0.0333766	0.0269899	0.0130442
0.0160653	0.0210279	0.0180444	0.0196733	0.0136344	0.013037
0.0193429	0.0258877	0.0297466	0.0211024	0.0255553	0.0211882
0.0263035	0.0277289	0.0211264	0.0264914	0.0197006	0.0101118
0.0118774	0.0124364	0.0102311	0.0164759	0.0223931	0.0489065
0.0310345	0.0309433	0.0183111	0.0191168	0.0298786	0.0204403
0.0149577	0.0129552	0.0127762	0.0128203	0.0230328	0.0209793
0.0213218	0.0295089	0.0287488	0.0286479	0.0279435	0.0328374
0.0524674	0.0357426	0.0412602	0.0311722	0.0436903	0.0286719
0.0220272	0.0177075	0.0154703	0.0136724	0.0101762	0.0192284
0.0148556	0.0131463	0.0159456	0.0201857	0.0186646	0.0180706
0.0172595	0.0165936	0.0173886	0.0202625	0.0217392	0.0174674
0.0227445	0.0166105	0.0183246	0.0207935	0.0257048	0.0261633
0.0208875	0.0231159	0.0248145	0.0184342	0.0247919	0.0154995
0.0197996	0.0208411	0.0185447	0.0159781	0.0196132	0.0201501
0.0210962	0.02403	0.0262403	0.0213342	0.0216965	0.0349495
0.0202731	0.0198795	0.0297451	0.0362518	0.0398197	0.037146
0.0406838	0.0419666	0.0420606	0.0322674	0.0196842	0.0265042
0.030497	0.0350069	0.0298982	0.0319862	0.0294924	0.0316644
0.0203364	0.0284164	0.0230971	0.0247838	0.027241	0.02522
0.0248324	0.0225218	0.0204634	0.0191978	0.0183099	0.0180763
0.0241136	0.0209498	0.0166582	0.021765	0.0184161	0.0177027
0.0149616	0.0200135	0.0191456	0.0175399	0.0195547	0.026147
0.0238567	0.0192626	0.0257132	0.0249255	0.0218939	0.0174993
0.0238755	0.0205597	0.0213477	0.0203446	0.0213257	0.0224782
0.024446	0.0249147	0.0222641	0.0268192	0.0229331	0.0178104
0.0211278	0.0166962	0.019487	0.0190999	0.0207137	0.0218402
0.0188181	0.0196308	0.0204881	0.021916	0.0227233	0.0195024
0.0210957	0.0201524	0.0199981	0.019998	0.0197733	0.0204757
0.0303795	0.0235807	0.0240255	0.0258586	0.0251268	0.02073
0.0197813	0.0230473	0.0279162	0.0263503	0.0355921	0.0285314
0.0241615	0.0190978	0.0193987	0.0234673	0.0237529	0.0233464
0.0242702	0.0266716	0.0265904	0.0200124	0.0250303	0.0243507
0.022363	0.0237521	0.0237006	0.0219505	0.0214357	0.0220503
0.0233615	0.0295513	0.028754	0.0359043	0.0297704	0.0336157
0.0262971	0.02323	0.0231681	0.0301948	0.0302988	0.0190241
0.0230955	0.0226992	0.0209407	0.0236695	0.0209009	0.0271572
0.0241214	0.0280279	0.0267553	0.0244048	0.0317727	0.0355499
0.0322271	0.032315	0.0381285	0.0337792	0.0357319	0.0278775
0.0312266	0.0376478	0.0327151	0.0339764	0.0309774	0.0261974
0.0254477	0.0229456	0.0250785	0.0321333	0.0270218	0.0239421
0.0214704	0.0279892	0.0276214	0.0222587	0.0246809	0.0250024
0.0261525	0.0253977	0.0203746	0.0184879	0.0210649	0.0188186
0.0210298	0.020092	0.021502	0.0193433	0.0212947	0.0198515
0.0184603	0.0240178	0.0237973	0.0173644	0.020462	0.0202297
0.0276955	0.0228165	0.023261	0.0192068	0.0213796	0.0196607
0.0185292	0.019322	0.021964	0.0154535	0.0189756	0.0251064
0.0130288	0.0194925	0.020656	0.0141877	0.0167925	0.0221679
0.0255098	0.0202795	0.0141943	0.0275948	0.0294946	0.0135566
0.0199094	0.020905	0.0220211	0.0242632	0.0181204	0.0177044
0.027575	0.0254806	0.0276937	0.0379623	0.0343882	0.024641
0.024676	0.0278802	0.035159	0.0340239	0.0287302	0.0313537
0.0178075	0.0199029	0.0182938	0.019158	0.0140605	0.0150761
0.0163038	0.0143306	0.0149963	0.0169741	0.0201099	0.0208977
0.0186982	0.0282719	0.0231341	0.0211832	0.016416	0.0159216
0.017193	0.00866031	0.0112512	0.0142678	0.0125317	0.0152574
0.0133747	0.00949425	0.0102637	0.0119709	0.0103606	0.00813797
0.00878813	0.0116442	0.00975538	0.00875446	0.0119467	0.011026
0.0149369	0.00909268	0.0118879	0.0121286	0.0135999	0.0155727
0.016461	0.0118448	0.0155348	0.0134117	0.0131463	0.0106202
0.00987257	0.00905195	0.0108329	0.0115623	0.00927924	0.0117071
0.0121962	0.0100268	0.0167589	0.0105679	0.012457	0.0182025
0.0164664	0.0134822	0.0130272	0.0152991	0.0133767	0.0119107
0.0158403	0.0159568	0.0150033	0.0117383	0.0115055	0.0125528
0.0115255	0.0094715	0.0143807	0.012345	0.0116936	0.0117003
0.0108594	0.00959408	0.0109386	0.0106546	0.0076381	0.00992171
0.0138566	0.0103686	0.0107798	0.0122892	0.0095285	0.0115482
0.0126785	0.0121675	0.0117917	0.00999129	0.0107878	0.010982
0.00909109	0.008601	0.00856666	0.010071	0.0148476	0.0112601
0.0135441	0.0141117	0.0158979	0.014482	0.0144793	0.012276
0.0176866	0.0162307	0.0174912	0.0172967	0.0281858	0.0141355
0.0162052	0.0234506	0.0195216	0.0247527	0.017416	0.0150392
0.0138778	0.0187855	0.0170639	0.0175103	0.02034	0.0187581
0.0243829	0.0201823	0.0197316	0.0166483	0.0142647	0.015097
0.0183192	0.0266529	0.0231678	0.022933	0.0205096	0.0319382
0.0152128	0.0128625	0	1.814e-05	0.00060926	0.00445489
0.00505211	0.00499021	0.0089926	0.00644816	0.0067183	0.00778873
0.00780382	0.00432818	0.0149645	0.00882982	0.0130337	0.0192751
0.0188736	0.0179294	0.0387141	0.0257568	0.0279292	0.0343919
0.0445608	0.0276738	0.0257161	0.0389705	0.0360943	0.020231
0.0195627	0.0424912	0.0586207	0.0695947	0.118066	0.131189
0.0978208	0.0504369	0.0708584	0.116443	0.0675168	0.0921967
0.0739458	0.0637922	0.0381666	0.0348033	0.0413848	0.0362258
0.0341144	0.039336	0.0369839	0.0265069	0.0213126	0.0179369
0.0210462	0.0146115	0.0200389	0.0169461	0.0263178	0.0183122
0.025114	0.0139849	0.00691883	0.0152925	0.0134495	0.0226144
0.0207688	0.0438351	0.0258713	0.0301033	0.022633	0.0347285
0.0308376	0.0296823	0.0369953	0.0373876	0.0383549	0.0439394
0.0650713	0.0358028	0.0381624	0.0327463	0.021055	0.0284562
0.0196757	0.0155797	0.0208884	0.014525	0.0119199	0.0118614
0.0131748	0.0094283	0.00769892	0.0139162	0.0261895	0.0192123
0.0116898	0.0111498	0.0204015	0.0127478	0.0158895	0.0175467
0.0184012	0.0159989	0.0285081	0.0281893	0.0260347	0.0221505
0.019831	0.0369739	0.0244486	0.0227841	0.0232441	0.0205816
0.0241927	0.0276577	0.0177535	0.0195662	0.0258623	0.0494947
0.056209	0.0329329	0.0396304	0.0325704	0.0319995	0.0275067
0.0175788	0.0317969	0.0305537	0.0309243	0.0325142	0.0261863
0.030479	0.03455	0.0161637	0.0384599	0.0483709	0.0543988
0.0216422	0.0245953	0.0222761	0.0169471	0.0173345	0.019652
0.0175707	0.017931	0.022	0.0287909	0.0155919	0.0166927
0.0255796	0.0192302	0.0233655	0.0126615	0.014204	0.0240982
0.0344405	0.0383154	0.0144296	0.0121562	0.0173815	0.0175947
0.0168773	0.017207	0.018702	0.0184495	0.0226605	0.0169532
0.0169577	0.0253804	0.0207614	0.0322651	0.022253	0.0203729
0.0188085	0.0216564	0.0273083	0.0186626	0.0223354	0.0185058
0.0304838	0.0234455	0.0487881	0.0314273	0.0258866	0.0251176
0.0230582	0.0145968	0.0212363	0.0243484	0.0184318	0.0145381
0.0204119	0.0197095	0.0330904	0.023956	0.0338635	0.0497819
0.035505	0.0226421	0.0319765	0.0322361	0.0278504	0.0262762
0.0351597	0.0279654	0.0599162	0.0443264	0.0296266	0.0273221
0.0772369	0.0195381	0.0372684	0.0333474	0.0302657	0.0402678
0.0353284	0.031072	0.0435906	0.0405871	0.020083	0.0325052
0.0210111	0.03102	0.025322	0.0183605	0.0249395	0.0244189
0.0377208	0.0190503	0.0214271	0.0174259	0.02845	0.0278482
0.0329387	0.0415838	0.0182904	0.0353896	0.0600976	0.0326331
0.0482108	0.045178	0.0397591	0.0296731	0.0330524	0.036456
0.0202086	0.0256319	0.0298841	0.0256869	0.0445533	0.0348632
0.0296355	0.0269054	0.0308306	0.0256235	0.0166434	0.0108069
0.0154696	0.0164374	0.0157542	0.0172011	0.0136875	0.0205236
0.0132412	0.0147077	0.0301345	0.0303449	0.021521	0.0495086
0.0246619	0.0195098	0.0181173	0.0201463	0.0184254	0.0177322
0.0121968	0.022192	0.0283802	0.0299873	0.0307281	0.0372786
0.0394851	0.0217881	0.0285908	0.0287576	0.0520827	0.0254638
0.0195858	0.0193236	0.0364796	0.0276045	0.0195203	0.0178789
0.0233548	0.0196419	0.0267895	0.020781	0.0217102	0.034406
0.0347169	0.0252985	0.0259746	0.0249166	0.0278897	0.0248967
0.0250179	0.0286682	0.0311859	0.0271722	0.0259917	0.0359231
0.027996	0.0319011	0.0395006	0.0492054	0.0228703	0.0274599
0.0278965	0.0304184	0.0490611	0.0297329	0.0526858	0.0426912
0.0268138	0.0591687	0.0750533	0.0866363	0.0443868	0.0432158
0.0421969	0.0454618	0.0694265	0.0294451	0.058068	0.0563975
0.0271031	0.0233934	0.0192129	0.0482213	0.0343304	0.0467907
0.051093	0.0471392	0.0727235	0.037378	0.061167	0.0547973
0.0429006	0.0576342	0.0358856	0.0322542	0.048808	0.0389334
0.0370914	0.045345	0.0442506	0.036093	0.0300973	0.033266
0.0279473	0.024077	0.0377417	0.0355364	0.0447454	0.0493883
0.0485051	0.0625929	0.0591717	0.0745136	0.0620447	0.0886365
0.094651	0.108195	0.0563769	0.0801869	0.0381785	0.0522462
0.0442979	0.0321356	0.0335965	0.0481036	0.0388337	0.024994
0.0207231	0.0238048	0.0152486	0.0153863	0.0176514	0.0148565
0.0141408	0.0143375	0.0216662	0.0281289	0.0237301	0.0390608
0.0192814	0.0162576	0.0205388	0.0318356	0.0328864	0.0361383
0.0174649	0.0296059	0.032206	0.0357853	0.0221943	0.0590953
0.0484295	0.0404219	0.0203457	0.0259765	0.0321988	0.0240925
0.0665368	0.0483107	0.0483365	0.0396896	0.0438182	0.064397
0.0216108	0.0391794	0.0270119	0.0294556	0.0489018	0.0209454
0.0258969	0.0448171	0.0353961	0.0710134	0.0262996	0.0615253
0.0383305	0.0469246	0.0284186	0.0612933	0.0417817	0.0591169
0.038061	0.0483145	0.0348267	0.0267888	0.0253275	0.0306051
0.0373633	0.0172018	0.0207506	0.026146	0.0302965	0.0271535
0.0353558	0.0442445	0.0295844	0.0250352	0.0226311	0.0335514
0.0290346	0.0290718	0.0199225	0.040565	0.0231472	0.0288569
0.0224766	0.0519406	0.0382733	0.0592845	0.0411375	0.0382067
0.0647134	0.041564	0.0285971	0.0449274	0.0371527	0.0284761
0.0274024	0.0346742	0.0224748	0.0452151	0.0448679	0.0153069
0.0307237	0.0443571	0.0315509	0.0181926	0.0267964	0.0324231
0.0249444	0.029707	0.0265399	0.0456909	0.0248408	0.0758779
0.0494125	0.0602173	0.0305172	0.031477	0.0154324	0.022979
0.0190947	0.0292757	0.0237562	0.0187099	0.0256622	0.0360534
0.0275369	0.0507217	0.0540229	0.0584825	0.0404745	0.0341424
0.0366921	0.0230693	0.022821	0.0299851	0.0258757	0.0309419
0.034473	0.0706077	0.0219903	0.0237089	0.0384721	0.0322506
0.0337152	0.0379732	0.0215511	0.0552527	0.0313845	0.0360133
0.0180769	0.024239	0.0322219	0.0135164	0.028688	0.0212899
0.0241487	0.0337781	0.0554763	0.0590308	0.0498868	0.0327505
0.0279186	0.0339378	0.0403693	0.0579929	0.0720102	0.0255132
0.0202359	0.0281776	0.0747845	0.0289777	0.0212033	0.0268945
0.0195616	0.0230869	0.0223749	0.0236843	0.0224845	0.0282637
0.0291941	0.0296287	0.0509245	0.027665	0.0491091	0.0841931
0.054629	0.0514869	0.0386358	0.0315244	0.0415374	0.0518107
0.0423661	0.0417553	0.0341529	0.0317506	0.020911	0.0234133
0.0216174	0.0222686	0.0183389	0.0214071	0.0192747	0.0355323
0.0270289	0.0350147	0.0252052	0.0242559	0.0473318	0.0354669
0.0825034	0.0323504	0.0203944	0.0285419	0.019832	0.0248732
0.0322546	0.0428801	0.027697	0.0329667	0.0174382	0.021307
0.0258231	0.0251373	0.0338926	0.0267522	0.0311753	0.0426071
0.0582373	0.0330515	0.0319781	0.0318984	0.0356908	0.0221176
0.0285101	0.0252457	0.0188535	0.0205925	0.0220569	0.0212208
0.0141824	0.0217863	0.0234435	0.0297996	0.0711992	0.0867883
0.0676528	0.0318798	0.0309113	0.0293629	0.02539	0.0331683
0.0455518	0.0707663	0.0715556	0.0272759	0.0231987	0.0316128
0.0357339	0.068294	0.0614009	0.0345828	0.0480113	0.043045
0.0285738	0.0252261	0.0279393	0.0213255	0.0345446	0.0277573
0.0252244	0.0451675	0.0445104	0.0317026	0.0325471	0.0272314
0.0205543	0.022551	0.0156216	0.0184162	0.0229487	0.0138741
0.0183985	0.0258173	0.019527	0.0157737	0.0174155	0.017582
0.0121113	0.0178419	0.0129272	0.016096	0.0104137	0.0128455
0.0271097	0.0260969	0.0220707	0.0202628	0.0370869	0.0469691
0.0453587	0.0459465	0.0302117	0.0211353	0.0215784	0.0195841
0.0155285	0.0142083	0.025003	0.0198891	0.0422638	0.0521697
0.0442092	0.0635373	0.0420051	0.0661166	0.045464	0.0487659
0.0303164	0.0275518	0.0441343	0.0523973	0.0493077	0.0323419
0.0316824	0.0337207	0.0289748	0.0157359	0.0297463	0.0264164
0.0231698	0.0230346	0.0169464	0.0217162	0.0197567	0.0117357
0.0145773	0.0145031	0.0228774	0.0242785	0.0202534	0.033889
0.030984	0.0239661	0.0276318	0.0297106	0.0342925	0.0311586
0.0410205	0.0435129	0.0326164	0.0286011	0.031465	0.0253503
0.0467011	0.0287546	0.0596124	0.0517222	0.0473469	0.0523215
0.0595939	0.0481907	0.0261643	0.0322794	0.0223425	0.0266932
0.0267498	0.0342073	0.0253584	0.0335823	0.0302051	0.0255425
0.0159479	0.0224118	0.0162973	0.016997	0.0167642	0.0212765
0.0139875	0.0151783	0.0162553	0.0213402	0.0177473	0.0245038
0.0332312	0.0374353	0.0253348	0.0236237	0.0302871	0.0698162
0.0705948	0.0545301	0.0480109	0.0569393	0.0398361	0.0281183
0.0423167	0.0308872	0.0299099	0.0387842	0.0442543	0.0216354
0.026135	0.0389487	0.0332088	0.0498653	0.0201601	0.0221213
0.0308895	0.0280722	0.0264871	0.034648	0.0330034	0.0232002
0.0289912	0.0181351	0.0382857	0.0180645	0.0254221	0.0374385
0.0269425	0.0343847	0.0373878	0.0200682	0.0275064	0.0518027
0.027803	0.027688	0.0377007	0.0320527	0.0222383	0.0129855
0.0270274	0.0357907	0.0506619	0.0394307	0.0196455	0.04411
0.0305435	0.0369785	0.0674475	0.0302125	0.0467435	0.0463421
0.0689778	0.0369512	0.0210618	0.061954	0.0347285	0.0545158
0.0230586	0.0374595	0.0300733	0.0342349	0.0580358	0.0417939
0.0743103	0.0613439	0.027943	0.0316315	0.0349348	0.0333732
0.0438839	0.0539139	0.0366868	0.124831	0.0641414	0.0279616
0.0496259	0.0445992	0.0807108	0.0751031	0.064201	0.040076
0.0464469	0.0201669	0.026919	0.0361968	0.0495363	0.0858344
0.0632691	0.0689109	0.0560939	0.0376505	0.0263707	0.0370574
0.0350383	0.040407	0.0316207	0.0241466	0.0358491	0.0250439
0.0354657	0.0705628	0.0351058	0.022215	0.0344651	0.0190728
0.0206361	0.0184837	0.0229068	0.0334756	0.0269284	0.0221839
0.0367367	0.0297725	0.0186966	0.0175668	0.0295928	0.0346385
0.0478177	0.0528533	0.0344939	0.0230187	0.0298575	0.0218355
0.0238491	0.0144631	0.0135604	0.0185396	0.0322548	0.0293236
0.0173671	0.0140916	0.0119654	0.0182082	0.0168417	0.102694
0.0687721	0.0276122	0.0231607	0.0462255	0.0830397	0.0893436
0.0570333	0.0618332	0.0258929	0.0178055	0.0338569	0.0603828
0.0345707	0.0446926	0.049751	0.0216398	0.0264094	0.0298266
0.0392334	0.0278545	0.0174506	0.015853	0.0197709	0.0340969
0.0303847	0.0191316	0.0615688	0.0334678	0.0511423	0.0413112
0.0243237	0.0349585	0.0407082	0.0130545	0.0129701	0.0586067
0.0710075	0.0296905	0.0245121	0.0324627	0.0259707	0.0366015
0.0248362	0.0446942	0.043667	0.0468865	0.028337	0.0155379
0.0196728	0.0263965	0.0157125	0.0107387	0.0212664	0.0284312
0.0289928	0.0214444	0.0261189	0.0309906	0.0519951	0.0605238
0.0445357	0.0409215	0.0284245	0.0393536	0.0182724	0.0262916
0.0168429	0.0187383	0.0172415	0.0232659	0.032372	0.0200542
0.0288822	0.031532	0.0332677	0.0199319	0.0294729	0.0253813
0.0273159	0.0483341	0.0347562	0.0469658	0.0470834	0.0841096
0.0523135	0.0358922	0.0312952	0.0343256	0.023339	0.0355567
0.0308743	0.0329396	0.0434442	0.0163109	0.0442999	0.0286751
0.048771	0.0620091	0.0480799	0.0700903	0.0353896	0.0224884
0.0206392	0.0211975	0.0122901	0.0205961	0.0272031	0.0148513
0.025921	0.0342153	0.0214825	0.0335053	0.026355	0.0328911
0.0246807	0.0387398	0.0240282	0.0293213	0.0337998	0.0270863
0.0592814	0.0442558	0.0356242	0.0372924	0.0244059	0.0110671
0.0185316	0.029152	0.0255456	0.0354604	0.0289975	0.0492739
0.0298973	0.0218225	0.031223	0.0409393	0.0322567	0.0230103
0.0209406	0.036404	0.0367219	0.0393538	0.0254685	0.0266775
0.0201116	0.0144627	0.0223937	0.0534274	0.0356379	0.0602487
0.0313373	0.0262739	0.0297823	0.0159168	0.0275513	0.047663
0.034363	0.0338128	0.0374268	0.0453819	0.0674738	0.0447829
0.0205511	0.0307502	0.021033	0.0305315	0.0614964	0.0741316
0.0237005	0.0403635	0.0322996	0.0133072	0.03032	0.0233793
0.0307315	0.0243889	0.0247768	0.0262654	0.0220309	0.0204966
0.0324167	0.0337622	0.0262001	0.044701	0.0498141	0.0298089
0.0489895	0.0277735	0.0274116	0.0439667	0.0996516	0.0778261
0.0390021	0.0567282	0.0650659	0.0353419	0.035203	0.0311275
0.0385633	0.0360637	0.0290498	0.0239892	0.0304273	0.020459
0.0287509	0.033871	0.0377745	0.0220713	0.0295633	0.0309396
0.033379	0.0339313	0.0257224	0.0363103	0.0177974	0.0192275
0.0348675	0.0451871	0.0470308	0.0209603	0.0184009	0.0234888
0.0394639	0.0283017	0.0320092	0.0434434	0.0359575	0.0191141
0.0662015	0.0349501	0.0375481	0.0263368	0.034553	0.0654525
0.0560484	0.0252948	0.0130953	0.0234536	0.0321579	0.0224949
0.0241971	0.0333211	0.0446121	0.042666	0.0398142	0.0231106
0.0330185	0.061067	0.0292721	0.0349141	0.0459237	0.0326027
0.0276501	0.0514086	0.0386214	0.0316049	0.0374317	0.0339707
0.0408567	0.100219	0.0446169	0.025935	0.0385961	0.0295377
0.0383874	0.0183829	0.0228878	0.0324136	0.016714	0.0282686
0.0283839	0.0424033	0.0180758	0.01796	0.0165063	0.0140124
0.0200751	0.01337	0.0144693	0.0367986	0.0464492	0.0214366
0.0261273	0.0363914	0.0353607	0.0224055	0.0291979	0.0267414
0.022471	0.0241187	0.016481	0.0212644	0.0674659	0.0287704
0.0235636	0.0318564	0.0516825	0.0351503	0.0260319	0.0249994
0.0354061	0.0705928	0.0353893	0.0555327	0.0242036	0.0229562
0.0646661	0.0492282	0.0512911	0.0145506	0.0330716	0.0429389
0.054053	0.079239	0.0503235	0.0359169	0.0187903	0.0218584
0.020294	0.032793	0.0520328	0.0466588	0.021364	0.0285296
0.0347685	0.0252277	0.0588272	0.0916001	0.03841	0.021171
0.0242635	0.0427094	0.0294479	0.0604284	0.0442402	0.0356226
0.0369475	0.0167618	0.0459919	0.0424078	0.0219744	0.027978
0.0395909	0.0228026	0.0269871	0.0238854	0.0300567	0.0166769
0.0217473	0.0225289	0.0373765	0.0269294	0.0402992	0.0348878
0.0517417	0.0331849	0.0454364	0.0512358	0.0339983	0.0654794
0.0658394	0.101531	0.0376319	0.0556171	0.0518742	0.0206535
0.0333727	0.0327704	0.0216905	0.0167304	0.0334866	0.0243729
0.0256753	0.0199485	0.0195269	0.0166856	0.054459	0.0362359
0.024197	0.0423061	0.0409571	0.0271465	0.0195146	0.0405054
0.0372696	0.0402616	0.049106	0.0468546	0.0287893	0.0464172
0.0412523	0.0285101	0.021629	0.0236927	0.0227598	0.0418897
0.0309297	0.037371	0.0438307	0.0376661	0.0674857	0.0357412
0.032442	0.039779	0.0327445	0.0173325	0.0337983	0.0287483
0.0262372	0.0448085	0.0374415	0.035311	0.0434454	0.0504056
0.0279946	0.0378405	0.0458346	0.0764092	0.0337972	0.0206772
0.0340378	0.0163135	0.0216848	0.0203673	0.0287026	0.0275221
0.018241	0.0321803	0.0344737	0.0361628	0.0166552	0.0245462
0.0152116	0.00939084	0.013388	0.0180521	0.0369009	0.0192247
0.0385245	0.0463521	0.0482732	0.0373607	0.033376	0.0295359
0.0195658	0.0380412	0.0289255	0.0404232	0.0738651	0.0647715
0.0225952	0.0116847	0.0260952	0.0432425	0.0390766	0.0339365
0.0425303	0.0292813	0.042181	0.0324952	0.0251938	0.0304659
0.0357707	0.016666	0.0244383	0.0336746	0.0529312	0.0510355
0.0240621	0.0517754	0.0416868	0.0448092	0.0388939	0.0316703
0.0273064	0.0227376	0.0555292	0.0401837	0.0283981	0.0142725
0.029601	0.0225558	0.0514901	0.0520199	0.020096	0.0281133
0.0407463	0.0214324	0.0271698	0.0181389	0.0418487	0.0127043
0.0359089	0.026908	0.0360374	0.0401091	0.0434541	0.0576564
0.0692535	0.0362788	0.0399899	0.0330635	0.0163955	0.0127507
0.0262915	0.0432066	0.038012	0.0222051	0.0153814	0.0217454
0.0366078	0.0217676	0.0327117	0.0239742	0.0193188	0.0252073
0.0539984	0.0420501	0.0526737	0.0290844	0.0861243	0.0717712
0.0400995	0.0210694	0.0348578	0.0322906	0.0304134	0.0400219
0.0626662	0.0324302	0.0355942	0.0240548	0.0334787	0.0319423
0.0496728	0.0269826	0.0514294	0.0333894	0.0613479	0.0309297
0.01424	0.0139852	0.0175041	0.0216597	0.0138281	0.0203567
0.0369749	0.0588913	0.0289562	0.0367111	0.0531392	0.0510487
0.0279929	0.0395748	0.0300618	0.0544217	0.0670399	0.0445543
0.0183605	0.0430656	0.0244546	0.0228756	0.0482159	0.0550603
0.0268652	0.0442707	0.0426776	0.0320088	0.0748036	0.0502471
0.0429502	0.0161927	0.0183078	0.00714476	0.0160949	0.0237213
0.0415215	0.0248421	0.0285291	0.0315583	0.0287814	0.0232456
0.0218749	0.0229445	0.0352485	0.0360737	0.0588275	0.035439
0.0361728	0.0639538	0.0437633	0.0547833	0.0457101	0.071007
0.0907021	0.0521656	0.06185	0.0424342	0.0375958	0.0519021
0.0471794	0.0289363	0.024157	0.0367323	0.0456471	0.033756
0.0306349	0.0289931	0.0275853	0.0314816	0.0333723	0.0411721
0.0340365	0.0369735	0.0417239	0.0351935	0.0401589	0.0680949
0.047834	0.0451603	0.0367082	0.0399736	0.0373616	0.0399286
0.0313408	0.0323167	0.0298584	0.0286272	0.0337559	0.0150335
0.0239986	0.0296864	0.0243963	0.0136877	0.0233912	0.0279728
0.0277158	0.0312306	0.0440906	0.0317088	0.0303555	0.0177365
0.0111666	0.0168949	0.0158946	0.0180069	0.0186357	0.0158218
0.0123956	0.0184869	0.0179525	0.0217565	0.011386	0.0141459
0.0154714	0.0153707	0.0197913	0.0159298	0.0173693	0.0164156
0.0154495	0.0259822	0.0192793	0.0234867	0.0289714	0.0303623
0.0306447	0.0285721	0.0488112	0.0646503	0.044974	0.0410546
0.0363197	0.0424311	0.059855	0.030192	0.0184888	0.0200302
0.0193594	0.0246115	0.025488	0.0222767	0.0171458	0.0377447
0.0322845	0.0146641	0.0335747	0.019128	0.024639	0.0182288
0.013522	0.0123373	0.0172195	0.0134618	0.0130317	0.00876416
0.00849743	0.0100403	0.00649238	0.00532091	0.00454072	0.00339627
0.00531496	0.00508819	0.00822745	0.00902324	0.00320946	0.00315769
0.00368905	0.00429684	0.0028439	0.00303223	0.00462915	0.00724192
0.0118977	0.0109698	0.00855028	0.014833	0.00756354	0.00347298
0.00377411	0.00449288	0.00582774	0.00878016	0.00621293	0.00757285
0.0110849	0.0110591	0.0128956	0.0167491	0.0189593	0.0175475
0.0239065	0.0136479	0.00958786	0.00938571	0.0145384	0.0188716
0.0196734	0.0200162	0.0275213	0.0412383	0.0312647	0.0327846
0.0350794	0.038758	0.0568478	0.049504	0.0342313	0.0509626
0.0392593	0.0262304	0.0276118	0.0328421	0.0237888	0.0211933
0.0118153	0.0163347	0.0199601	0.0103629	0.0180399	0.014952
0.0116093	0.019673	0.0184125	0.0115903	0.0157465	0.0105312
0.0225289	0.0225955	0.0178537	0.0344322	0.0302622	0.0314647
0.0436846	0.0273614	0.036338	0.0380405	0.0529932	0.0474474
0.038273	0.0358966	0.0758985	0.0542459	0.0751298	0.0463795
0.0467541	0.060374	0.031749	0.0351766	0.0366042	0.039958
0.0526851	0.0619788	0.0692894	0.0575449	0.0836892	0.0338208
0.0442374	0.0447668	0.0499224	0.0425013	0.0381971	0.0451366
0.0355599	0.0605877	0.061354	0.0598983	0.0446969	0.0600801
0.0480693	0.0397498	0.0456322	0.0884246	0.115449	0.0981249
0.064297	0.0572085	0.0767294	0.044109	0.0464567	0.0276917
0.0620856	0.0310162	0.0521129	0.03872	0.0287027	0.0226646
0.0214554	0.0592639	0.0598223	0.0297536	0.0392525	0.0436399
0.0531321	0.0211008	0.0378778	0.0433926	0.0489277	0.0231882
0.0279693	0.0363639	0.0245983	0.0227353	0.0162123	0.0200864
0.035437	0.0352263	0.0448448	0.0241632	0.0358378	0.0289162
0.0273402	0.024271	0.0299811	0.0462203	0.0377742	0.0436587
0.0338514	0.0517541	0.0425657	0.0575795	0.0363809	0.0300738
0.0234495	0.0303765	0.0282184	0.0306879	0.0289987	0.0257675
0.0243303	0.0280294	0.0166765	0.0360191	0.0211051	0.0241081
0.0260145	0.029012	0.0267018	0.0198201	0.0255033	0.0211286
0.0170331	0.0296802	0.0362369	0.0227248	0.0236956	0.0192806
0.0310094	0.026099	0.0457424	0.0324362	0.0504992	0.0318638
0.0269132	0.0268339	0.018165	0.019882	0.032538	0.0414269
0.0395304	0.04831	0.052866	0.035483	0.0225462	0.0377525
0.0422611	0.0317959	0.0266547	0.0301537	0.0870399	0.0387986
0.0374848	0.0494017	0.0449076	0.0634231	0.0760124	0.0356357
0.0728872	0.0620351	0.0448472	0.0457319	0.0325429	0.0535131
0.062031	0.0377279	0.0390684	0.0511146	0.0469201	0.0269708
0.0433232	0.037118	0.0612267	0.0399686	0.0351739	0.0168318
0.0070395	0.0110861	0.0110924	0.027947	0.0311118	0.0199946
0.0165985	0.0345311	0.027453	0.0361818	0.0273009	0.0205612
0.0212122	0.0249789	0.0106603	0.0152091	0.0119919	0.00697163
0.0081122	0.00674558	0.0037593	0.00382049	0.0059114	0.00866258
0.0122232	0.0279187	0.0363647	0.0352495	0.0368316	0.0245943
0.0332697	0.0356585	0.0557254	0.0541514	0.109645	0.0594681
0.0695099	0.0452184	0.092769	0.0725259	0.0621197	0.0956339
0.0838157	0.0888639	0.0453449	0.0509791	0.0459447	0.0283416
0.0289457	0.0308205	0.0201558	0.0242965	0.0415691	0.0186719
0.0305487	0.0748332	0.0938597	0.0856653	0.0457333	0.026691
0.0459043	0.0439558	0.0379716	0.0343789	0.0365056	0.0450672
0.0359166	0.0265348	0.0552294	0.0461089	0.0365087	0.0513612
0.0420411	0.0371599	0.0401323	0.0419456	0.0422087	0.0291781
0.0319656	0.0446131	0.0435042	0.0339859	0.0303913	0.0321802
0.0287555	0.0298886	0.0361922	0.0390078	0.0469114	0.0780503
0.0346231	0.0565391	0.0412969	0.035002	0.0643223	0.0841786
0.0330562	0.0352144	0.0183338	0.047988	0.0340461	0.0255758
0.031816	0.0193317	0.0246871	0.028548	0.0247194	0.0170282
0.0207361	0.0133878	0.0219754	0.0412603	0.0410167	0.0297599
0.0358668	0.0218553	0.0247183	0.0339616	0.0223961	0.03881
0.0272231	0.037828	0.0372	0.0267014	0.0541628	0.0680618
0.0739256	0.0727468	0.0454703	0.0705879	0.0439503	0.0365735
0.0448239	0.0574378	0.120087	0.0922826	0.0662651	0.0391293
0.0303597	0.0588607	0.0901508	0.0801088	0.0766239	0.0759327
0.0467764	0.0682013	0.053998	0.0420001	0.0362693	0.055957
0.0402268	0.034655	0.0374057	0.0498931	0.0405368	0.0364343
0.0364732	0.076278	0.0398928	0.026004	0.0290913	0.0177514
0.0228067	0.0223819	0.03983	0.0386837	0.0254113	0.0292832
0.0587386	0.0580075	0.0265919	0.0316737	0.0304021	0.0230513
0.0441833	0.010114	0.0107474	0.0170271	0.0332469	0.0286825
0.0440797	0.0215696	0.0298693	0.0415284	0.0091247	0.0220029
0.0901558	0.0953135	0.0509417	0.0661327	0.057387	0.0673314
0.0866361	0.0684007	0.0477104	0.0526457	0.0516347	0.0669882
0.0581871	0.0487505	0.0561221	0.0426099	0.0250169	0.029641
0.0924704	0.0409306	0.038265	0.0487901	0.0744196	0.057714
0.0422474	0.0427239	0.0549354	0.055179	0.0365804	0.0477153
0.0337787	0.0413055	0.0893579	0.0873079	0.0610363	0.0593608
0.0558091	0.0509775	0.080174	0.0219923	0.0410374	0.0267588
0.0385254	0.0389457	0.0681829	0.0321547	0.0444998	0.0518619
0.0658333	0.0342638	0.0714252	0.0424906	0.0765387	0.0679469
0.0298685	0.0525791	0.108001	0.0406209	0.0377791	0.0232034
0.0198679	0.0362136	0.0427538	0.0385539	0.0509841	0.0165601
0.0151112	0.0152821	0.0437517	0.0369794	0.0326347	0.0544372
0.0613852	0.0702573	0.0453247	0.0540545	0.0497608	0.0335961
0.0389598	0.0347633	0.0346535	0.0931897	0.0700671	0.0379625
0.0433426	0.0599201	0.0506177	0.055276	0.0589394	0.0571661
0.0942547	0.0471106	0.0191546	0.0259695	0.0198092	0.0338518
0.0239979	0.0381207	0.0416966	0.0302648	0.0324135	0.0394084
0.0602464	0.0452086	0.0501159	0.0472853	0.0711989	0.100617
0.0588484	0.0348493	0.0346583	0.0548066	0.0310977	0.051883
0.0624601	0.0403171	0.0406682	0.0540066	0.0604027	0.0563554
0.0357695	0.0335512	0.0405761	0.0598538	0.0473148	0.0536442
0.0368117	0.0332087	0.026906	0.0294476	0.0695821	0.054248
0.0394662	0.057679	0.042868	0.0451055	0.0344454	0.0213523
0.0317531	0.0626693	0.0521207	0.0825676	0.0312201	0.0430219
0.0492812	0.041654	0.0293231	0.0296447	0.0256631	0.0242505
0.0593445	0.035177	0.0224421	0.026165	0.0148719	0.042309
0.0425428	0.0233927	0.0176886	0.0127295	0.0397334	0.0579076
0.0354121	0.0527845	0.0418404	0.0467248	0.0283615	0.0304525
0.0344953	0.0535478	0.0318673	0.0659912	0.0509618	0.0570044
0.0249759	0.0150646	0.0237146	0.0217977	0.0165753	0.0279295
0.0269161	0.0433704	0.0500487	0.0716557	0.0248557	0.0508612
0.0452544	0.04129	0.0446267	0.0789158	0.0273229	0.0277673
0.0275308	0.0489143	0.0494639	0.0594626	0.0385845	0.0347613
0.0493716	0.0760543	0.106681	0.094859	0.0492598	0.0561358
0.0722819	0.0604386	0.032915	0.0277216	0.0328551	0.0387015
0.0515445	0.0376403	0.0566532	0.0460736	0.0523393	0.0505698
0.0293568	0.028943	0.0391158	0.0192528	0.0248862	0.0150944
0.0229273	0.0501438	0.0462014	0.0324202	0.0235247	0.0131378
0.00820114	0.0230722	0.0237439	0.0342985	0.0331675	0.0358635
0.048128	0.041962	0.0421983	0.0254796	0.0607074	0.0476035
0.0238299	0.0318797	0.0380858	0.0290967	0.0261264	0.0294976
0.0774597	0.082419	0.0725625	0.0576151	0.0501038	0.0352039
0.026742	0.0282288	0.0376333	0.0278493	0.0204831	0.0363365
0.0461238	0.0321617	0.0435825	0.0359575	0.0275083	0.0233993
0.0253472	0.0184085	0.0335906	0.0144658	0.0252302	0.0472072
0.0450563	0.0249904	0.0314699	0.0602808	0.0354353	0.0244871
0.0310763	0.0403702	0.0291988	0.0799387	0.0674356	0.030538
0.0415108	0.0317024	0.0259258	0.0295981	0.023742	0.0299599
0.0287368	0.0515753	0.0477169	0.0240589	0.0152453	0.0544384
0.0304249	0.0437777	0.0366908	0.0356118	0.0276648	0.0210504
0.026205	0.0545769	0.071499	0.0319192	0.0402923	0.0333777
0.0314805	0.0320982	0.0315974	0.0330604	0.0287251	0.0505691
0.0394214	0.0269498	0.0217974	0.020729	0.0158155	0.0244594
0.0475672	0.0480019	0.106346	0.0391036	0.0457187	0.0223735
0.0455629	0.0529711	0.0361869	0.0319719	0.0453574	0.0440334
0.0458175	0.0491297	0.0410029	0.0312365	0.0562106	0.0698113
0.0386169	0.0275252	0.0186589	0.051397	0.0335828	0.0357989
0.0290877	0.0763936	0.044078	0.00923389	0.0481477	0.0380603
0.0394501	0.07001	0.063751	0.0680665	0.0493101	0.043207
0.0260244	0.0362713	0.0241253	0.0473614	0.0423872	0.0151052
0.0188224	0.0200971	0.0287179	0.040448	0.0513248	0.0567591
0.0613618	0.0389796	0.102427	0.0760194	0.0369247	0.0344684
0.032051	0.0409885	0.0481312	0.0548258	0.100534	0.0356131
0.0250378	0.0294947	0.0294237	0.0435515	0.0223114	0.0260964
0.025663	0.0284676	0.0219128	0.0231653	0.0398497	0.0343042
0.0215601	0.0387156	0.0646332	0.0387671	0.047753	0.0522649
0.0740594	0.0461865	0.045567	0.0533247	0.0242349	0.038385
0.0550079	0.0392933	0.0463383	0.0192812	0.0201972	0.0307673
0.0391247	0.0421463	0.0361044	0.0445536	0.054727	0.0273061
0.0235026	0.0255424	0.02474	0.0393694	0.0516733	0.0515792
0.0466228	0.0386769	0.0552102	0.0398564	0.0308546	0.0484062
0.0460977	0.043762	0.0494996	0.0427414	0.0375101	0.0275387
0.0574592	0.044137	0.043287	0.0275018	0.0630381	0.0258975
0.0385047	0.0303238	0.0467009	0.0476391	0.0468608	0.0240587
0.0561358	0.0558875	0.053679	0.0999146	0.0853128	0.0324395
0.040426	0.0304447	0.0305591	0.0452994	0.0441088	0.0522926
0.0586216	0.0451014	0.0474073	0.0587514	0.0447186	0.0418896
0.0545157	0.0491233	0.0633946	0.0281979	0.0466122	0.0598292
0.0652938	0.0699647	0.0419529	0.0395586	0.0500522	0.0746863
0.0552014	0.0401622	0.0446997	0.0289107	0.0252837	0.0182486
0.0367351	0.0350165	0.0811163	0.0521789	0.0368085	0.0509646
0.024835	0.0247952	0.0741712	0.0771949	0.0566535	0.0585273
0.0339512	0.0201539	0.0211615	0.0195976	0.0332391	0.0353812
0.0306106	0.0326424	0.0441721	0.0400201	0.0274544	0.0213508
0.084221	0.0612523	0.0789136	0.0810692	0.0426608	0.0392627
0.0248811	0.0243272	0.0347565	0.0171157	0.0250747	0.0233697
0.0165246	0.0204026	0.0144068	0.0430837	0.0179986	0.0379726
0.0300975	0.039217	0.0355768	0.0320995	0.0428734	0.0155152
0.0221219	0.0311004	0.0362394	0.0277183	0.0206696	0.0307295
0.0275849	0.0388878	0.0458172	0.0203552	0.0262712	0.0326895
0.0216349	0.0310065	0.0368535	0.0404774	0.0382604	0.033675
0.0468227	0.044759	0.0629917	0.0494663	0.0483389	0.0435341
0.0303011	0.0326205	0.0324159	0.0280154	0.0447485	0.0485808
0.0640678	0.0835123	0.0413256	0.0645333	0.0720343	0.0284895
0.0637659	0.0445615	0.0316965	0.0246603	0.0240205	0.0241902
0.0163578	0.0403743	0.0422337	0.0477549	0.0925509	0.0455824
0.0463507	0.0682323	0.0668773	0.0521969	0.0605687	0.0420085
0.0492205	0.0334209	0.0375829	0.046813	0.0487244	0.0710356
0.0601742	0.0571321	0.0429008	0.0399032	0.0299239	0.0399569
0.0398992	0.0282473	0.0354631	0.0373973	0.0723257	0.0332649
0.0377383	0.0378114	0.0396515	0.0363703	0.0316882	0.0230794
0.0324684	0.0197717	0.0321008	0.0259126	0.0256432	0.0337971
0.0462229	0.0327737	0.0426648	0.0361232	0.0348201	0.0365278
0.03964	0.0316139	0.0554734	0.0536501	0.0612202	0.0465053
0.0248761	0.0377577	0.0324997	0.0411684	0.0507254	0.0516832
0.0270702	0.0428295	0.0307136	0.0204852	0.01973	0.036872
0.0226871	0.0153575	0.0384691	0.0658794	0.0687435	0.0432253
0.0464531	0.0269078	0.0288852	0.0305067	0.0705511	0.0525746
0.029773	0.0385122	0.0307637	0.034645	0.0212331	0.0392408
0.0332705	0.0541627	0.0430163	0.0477651	0.0444411	0.0292366
0.0273168	0.0232637	0.0409327	0.0433022	0.0333708	0.0247356
0.0410427	0.0251805	0.0442842	0.0306565	0.0291305	0.068778
0.0536258	0.0688328	0.0378204	0.0359313	0.0397424	0.0493605
0.0190284	0.0299874	0.0404784	0.0279141	0.0354235	0.024329
0.0184803	0.0221454	0.0186437	0.0314807	0.0418843	0.0167767
0.0261731	0.0434268	0.0642411	0.0511757	0.0377133	0.0261969
0.0447221	0.0180653	0.0156757	0.018001	0.0225379	0.0215175
0.0256685	0.0308168	0.0373933	0.038785	0.0380892	0.0348111
0.0352003	0.0230032	0.0248315	0.0205292	0.0279789	0.0269455
0.0325038	0.0398318	0.0446183	0.0217494	0.0265823	0.0447385
0.0476743	0.0747772	0.0735334	0.0295658	0.0439305	0.054129
0.0485247	0.0805973	0.053366	0.0323444	0.0267173	0.0272386
0.0470828	0.0251988	0.0227608	0.0368078	0.0266067	0.0346998
0.0285732	0.0432665	0.0350422	0.0560424	0.0706177	0.106118
0.0868891	0.0605623	0.0259499	0.0323962	0.030677	0.0421436
0.0494678	0.0511455	0.0282016	0.0159426	0.029729	0.0180176
0.0402241	0.0203322	0.0696306	0.0375379	0.0623073	0.0291861
0.0240446	0.0254055	0.0463618	0.060109	0.0272109	0.0362171
0.0404835	0.0261161	0.046241	0.0238724	0.0171044	0.0390138
0.0270127	0.039134	0.0833817	0.0961732	0.0697261	0.0881001
0.072778	0.0420149	0.0468869	0.0267957	0.0298445	0.0294202
0.0319601	0.0774705	0.031153	0.0672299	0.0353024	0.023184
0.0197149	0.0179677	0.0334004	0.0339537	0.0275422	0.0216219
0.0310815	0.0279607	0.0260623	0.0303265	0.0602463	0.0153583
0.0373054	0.0551708	0.0397908	0.0196454	0.0181702	0.0207042
0.0316227	0.0577064	0.0551101	0.0370228	0.0272301	0.0412395
0.0228919	0.0106596	0.0154143	0.0567975	0.0346684	0.101713
0.0513119	0.0384276	0.0442289	0.0400045	0.0360264	0.0520306
0.0631754	0.036927	0.0579382	0.0381697	0.0255857	0.0348731
0.0246796	0.0420396	0.0404048	0.0467726	0.0431403	0.0486127
0.0448682	0.0468544	0.0152372	0.0582252	0.0271745	0.0325744
0.0189365	0.0168921	0.0176695	0.0141097	0.0237599	0.0411308
0.031249	0.0266854	0.0316906	0.019561	0.0361085	0.0314949
0.0238455	0.0376578	0.0197301	0.0177134	0.0585649	0.0368631
0.0344143	0.0341003	0.0225671	0.0639366	0.0358074	0.0354314
0.0822769	0.0932596	0.0393557	0.037016	0.0366445	0.0609275
0.090263	0.0708145	0.0356386	0.0292981	0.0551619	0.0511417
0.0613181	0.0512875	0.0429615	0.0768861	0.052556	0.0643312
0.0399034	0.0478075	0.0427926	0.0270308	0.0491084	0.0535224
0.0532143	0.0308671	0.0359187	0.0343078	0.0384816	0.0351852
0.0579379	0.0299928	0.0290002	0.0300472	0.0265823	0.0385274
0.0333	0.0783912	0.0558569	0.0345282	0.0426597	0.0475291
0.0359752	0.0333547	0.0567271	0.0358971	0.0789335	0.0432622
0.0454244	0.0556536	0.0530937	0.0329146	0.0231619	0.034161
0.0282739	0.0273652	0.0370787	0.034668	0.0374279	0.033403
0.0168945	0.0689985	0.0506909	0.0527108	0.0635573	0.058313
0.037273	0.0486524	0.0248857	0.0632749	0.0589804	0.0398924
0.0291238	0.0444022	0.0326051	0.0336084	0.0256387	0.0336824
0.0396283	0.0192615	0.0332538	0.0265158	0.0263666	0.0290081
0.035419	0.0277613	0.0311957	0.0320423	0.0192875	0.0206396
0.0229858	0.0179078	0.0235233	0.0224447	0.0326497	0.026923
0.0253382	0.0396524	0.0224994	0.0333583	0.0128737	0.0163473
0.0343213	0.0225065	0.0186258	0.025417	0.0244012	0.0344336
0.045663	0.0244208	0.0226435	0.0302617	0.0236063	0.0235556
0.011942	0.0169368	0.0467217	0.0350757	0.0591118	0.0572164
0.058832	0.0503176	0.0448759	0.026643	0.0517559	0.0185863
0.0309734	0.0213099	0.0216714	0.0148827	0.0223464	0.0254299
0.0490465	0.0820892	0.0212567	0.0274637	0.0206946	0.0257219
0.0243803	0.0270127	0.0258376	0.0268558	0.0232811	0.0248577
0.0337452	0.0264196	0.0416343	0.0148476	0.0231651	0.0194963
0.028172	0.0137378	0.0209517	0.0270592	0.0815356	0.0250676
0.0383224	0.035833	0.0711711	0.0350185	0.0445607	0.0551691
0.0307274	0.0230887	0.0184727	0.0201222	0.023632	0.0225716
0.0307951	0.0400627	0.0341669	0.0602521	0.0398313	0.0315241
0.0330855	0.0264911	0.037338	0.0187011	0.0390549	0.0298823
0.032825	0.0331696	0.0384756	0.0411712	0.0579569	0.0734647
0.0678156	0.068266	0.026034	0.0164738	0.0273698	0.0411395
0.0303765	0.0353853	0.0289198	0.042821	0.032314	0.0351012
0.0388023	0.0303746	0.026461	0.0615133	0.0579602	0.0392978
0.0471589	0.0595113	0.0355638	0.0267756	0.0288874	0.0374411
0.0248564	0.0241362	0.037645	0.0363291	0.0700092	0.0639733
0.0309185	0.0296738	0.0405521	0.0551478	0.0499913	0.0419503
0.0437155	0.028485	0.0343142	0.0258727	0.0243146	0.029511
0.0444078	0.0262055	0.0365105	0.0442812	0.0422809	0.0477519
0.0478634	0.0333557	0.0505024	0.0525259	0.059161	0.0569296
0.0440799	0.0379973	0.085662	0.0921598	0.0828951	0.0539257
0.035214	0.0317124	0.0378427	0.0376482	0.0681463	0.0459115
0.0339191	0.0247559	0.0241152	0.0425624	0.0284594	0.038008
0.0475268	0.0336552	0.0251806	0.0545133	0.0538772	0.0499391
0.0448222	0.0513603	0.0485458	0.0248921	0.0502013	0.0818353
0.064005	0.0680241	0.0440053	0.0427203	0.0438501	0.0489752
0.0433331	0.0422622	0.0331111	0.0218805	0.0376361	0.0380717
0.0542422	0.067295	0.0428966	0.0182073	0.0342258	0.0417634
0.0408876	0.0397181	0.0455708	0.0356133	0.0578092	0.0481387
0.0561437	0.0457053	0.0341313	0.0375673	0.0251331	0.0212604
0.0195298	0.0199089	0.0407016	0.029247	0.0370445	0.0599472
0.0768737	0.0564631	0.0446326	0.0268889	0.0205317	0.0362285
0.035471	0.022386	0.0363007	0.0267552	0.0245964	0.0310487
0.0272851	0.0459098	0.024916	0.0300455	0.0508671	0.045161
0.034508	0.0347596	0.0276291	0.0697124	0.0594066	0.0474949
0.0393095	0.021721	0.0397694	0.0376227	0.0437548	0.0369981
0.0340965	0.0338399	0.0433037	0.0612495	0.0545308	0.0482853
0.040127	0.0417941	0.0299284	0.0223727	0.0307685	0.0508198
0.0306832	0.0222473	0.0865437	0.103712	0.0491664	0.0372405
0.0243108	0.0393822	0.0388772	0.0429513	0.0430272	0.033013
0.0538598	0.0242794	0.0221924	0.0419759	0.0339933	0.0298192
0.0564975	0.0576263	0.0284288	0.0232811	0.0247216	0.0315026
0.046712	0.0344061	0.0285234	0.043216	0.06558	0.0930456
0.062692	0.0481721	0.0333155	0.0282041	0.0285723	0.0348979
0.0426647	0.0424413	0.0257638	0.0311539	0.0297281	0.0222687
0.031715	0.0402377	0.048061	0.0701232	0.0394008	0.0422285
0.0275139	0.0384574	0.0331378	0.0295254	0.0280864	0.0275719
0.0287145	0.0256407	0.0274422	0.0165532	0.043425	0.0238515
0.0293872	0.022555	0.105998	0.0976549	0.0551832	0.0237809
0.029621	0.0299092	0.0814581	0.0295113	0.0360467	0.0571983
0.0212638	0.0412813	0.0610497	0.0351838	0.0606173	0.055145
0.0612644	0.0394188	0.0347335	0.0383708	0.0465496	0.0372987
0.0209814	0.0638835	0.0326846	0.10097	0.0416572	0.0317328
0.0457443	0.0634736	0.0602165	0.0315895	0.0271789	0.0238336
0.0246195	0.0171406	0.0246979	0.0231873	0.0197406	0.0323701
0.0342971	0.028322	0.0496907	0.0364205	0.0363596	0.0526851
0.0653505	0.0849314	0.0440968	0.0342814	0.0377557	0.0319301
0.0392268	0.0567568	0.0771107	0.0396587	0.0568506	0.0365195
0.0583506	0.0459844	0.0299259	0.0284027	0.0293716	0.03078
0.0313689	0.0253632	0.0149017	0.0241346	0.0508943	0.0541641
0.0414691	0.0482251	0.0438299	0.0483009	0.0562413	0.0454656
0.0345297	0.0824495	0.0474622	0.0331202	0.0404087	0.018502
0.0173723	0.103506	0.0453353	0.041403	0.0428667	0.102976
0.0449353	0.0535938	0.0508485	0.042097	0.0854649	0.0671567
0.0604526	0.036407	0.0209151	0.03109	0.0219205	0.0386543
0.0478534	0.0647142	0.0301145	0.0388605	0.0317212	0.0303159
0.0186527	0.0476475	0.0232924	0.0376441	0.0216712	0.0286704
0.0163298	0.0333501	0.0270882	0.0355181	0.0447292	0.032707
0.042682	0.0330082	0.0615807	0.0456259	0.100306	0.0388462
0.0268686	0.0242779	0.029027	0.0304466	0.0439341	0.0203262
0.0269886	0.0275608	0.0305278	0.0254447	0.0459491	0.0306147
0.0280681	0.0597269	0.0318891	0.0283801	0.0489455	0.0420612
0.0297633	0.0629527	0.0356013	0.0497386	0.0545505	0.0547422
0.0832488	0.055777	0.0533804	0.0580117	0.034329	0.0702507
0.055589	0.0638288	0.0459681	0.0398153	0.107839	0.0660023
0.0699975	0.0606454	0.0378835	0.0374743	0.0384421	0.042985
0.0401371	0.0516381	0.0434884	0.0393899	0.0271406	0.0455881
0.0480672	0.0450227	0.0272949	0.0237695	0.0381891	0.0266322
0.0331524	0.0493383	0.0433658	0.0530546	0.0534781	0.0407002
0.0472802	0.0260071	0.0448899	0.0295514	0.0558704	0.0488267
0.0516422	0.0686499	0.0335162	0.0418869	0.07812	0.0331794
0.0387788	0.035856	0.0500949	0.031655	0.0509634	0.0294492
0.0467397	0.0363522	0.0377079	0.0337163	0.0371399	0.0259809
0.0229424	0.0386132	0.028958	0.02831	0.0225531	0.0242781
0.0164465	0.0477093	0.0695611	0.0311921	0.0408279	0.0250122
0.030554	0.040757	0.0476916	0.0717512	0.0492231	0.0355878
0.0451073	0.0612404	0.0800903	0.0599144	0.0413002	0.0455536
0.0454978	0.0269447	0.0327644	0	0.00022861	2.644e-05
3.313e-05	0.00056566	0.00022521	0.00044599	0.00129193	0.0030136
0.00174908	0.00603766	0.0114558	0.0144968	0.00683265	0.011583
0.0125981	0.00560877	0.0090111	0.00716997	0.0122631	0.009862
0.0130659	0.0161799	0.0157209	0.0195814	0.0215446	0.0199629
0.0170657	0.0195615	0.0320636	0.015867	0.0150378	0.0164129
0.0143216	0.0110181	0.0054274	0.00704372	0.00647272	0.00517277
0.0128782	0.0121569	0.00779551	0.012574	0.00924967	0.00778622
0.0081659	0.00797451	0.00764914	0.0132621	0.0105963	0.0189898
0.010737	0.0145784	0.0149796	0.0202559	0.0219966	0.0174699
0.0183313	0.0184508	0.0226894	0.0176803	0.0196313	0.0257576
0.0646865	0.0854403	0.0936151	0.0166017	0.0201543	0.0243188
0.0200102	0.0206832	0.0272157	0.0232198	0.0218225	0.0108027
0.01174	0.0137146	0.0348495	0.0220157	0.0244913	0.0309592
0.0237531	0.0319888	0.0224198	0.0271926	0.0211235	0.0269971
0.0297162	0.0188959	0.0597461	0.0305099	0.0457146	0.0177578
0.0151511	0.0153195	0.0256261	0.0300781	0.0109438	0.0188155
0.0118567	0.0185395	0.01778	0.0275225	0.010363	0.00928147
0.0157968	0.0141196	0.013096	0.0418347	0.0222409	0.016537
0.0232782	0.019415	0.0277095	0.0162707	0.0193984	0.0173552
0.0175844	0.0212853	0.0152447	0.015059	0.0149806	0.015065
0.0217404	0.028672	0.0151334	0.0193431	0.0110149	0.0173146
0.0533721	0.0697701	0.0167289	0.0193716	0.0242668	0.018708
0.0180808	0.0173851	0.0169475	0.0214148	0.022417	0.017839
0.0330216	0.0222174	0.0325286	0.022541	0.041399	0.0278715
0.0304775	0.0259303	0.0285127	0.0207749	0.0232249	0.0218978
0.0296162	0.0438916	0.0593565	0.0505871	0.0243953	0.0185085
0.0260441	0.0360894	0.019065	0.00895904	0.0137158	0.01524
0.0126238	0.0234399	0.0258267	0.0298509	0.0174213	0.0286956
0.0223745	0.0321111	0.037231	0.0402241	0.0358818	0.0255817
0.0339548	0.0117634	0.0174347	0.0189609	0.0153586	0.0128818
0.0145638	0.00845721	0.0135844	0.0145918	0.0138703	0.0111659
0.0125647	0.011773	0.0088822	0.0106934	0.0159456	0.0179253
0.0145613	0.0130241	0.012316	0.00953539	0.00899676	0.0103809
0.0094173	0.00929281	0.0137188	0.013074	0.0141931	0.010734
0.0127645	0.00969215	0.0116065	0.0131346	0.00862363	0.0139785
0.00981673	0.0106193	0.0140257	0.0101807	0.0131942	0.0181505
0.0139356	0.0124138	0.0130964	0.0102079	0.0149404	0.0208542
0.0188822	0.0166577	0.0142005	0.0173433	0.0178544	0.0115486
0.0144472	0.0112799	0.0152827	0.0156284	0.0154632	0.0171645
0.0176719	0.0127351	0.0132761	0.0141727	0.0124343	0.00994507
0.0107924	0.0105741	0.0113732	0.0160674	0.0134367	0.011882
0.0189425	0.0141453	0.0187699	0.023342	0.0135783	0.0188481
0.0189541	0.022269	0.0242314	0.0243997	0.0197187	0.018198
0.0199551	0.0149956	0.013159	0.0119155	0.0175167	0.0176435
0.0133498	0.0195848	0.0135652	0.0114549	0.0152333	0.0141905
0.011249	0.00900612	0.010338	0.0081841	0.00758306	0.00768959
0.0131386	0.0135764	0.0134222	0.0123436	0.0111018	0.00901668
0.0119636	0.0114369	0.0117188	0.0148922	0.00940288	0.0140457
0.00855602	0.0118615	0.0130811	0.00830068	0.00837606	0.00709106
0.0120134	0.0386496	0.0275396	0.0248022	0.0502549	0.0277787
0.0267809	0.0191143	0.0251656	0.0295066	0.0156735	0.0148091
0.016637	0.0220358	0.0213095	0.0172347	0.0103473	0.0195969
0.015114	0.0132954	0.0214511	0.0222929	0.0109605	0.0210219
0.048032	0.0231613	0.0207906	0.0197871	0.0121235	0.0203009
0.0114347	0.0073059	0.0120078	0.0106555	0.0233751	0.0242079
0.0768055	0.0180528	0.0176573	0.0246981	0.0197846	0.0206257
0.021259	0.02174	0.012879	0.0229888	0.0436885	0.0524881
0.0231008	0.0124439	0.0149636	0.029026	0.0233002	0.0326144
0.0103007	0.010919	0.0114267	0.00983457	0.0163794	0.0140572
0.011349	0.0171925	0.0138568	0.00987185	0.00818287	0.0128676
0.011535	0.017798	0.014385	0.0133453	0.00771001	0.00885525
0.010299	0.0111429	0.0160808	0.018	0.0146959	0.0130363
0.0109169	0.0131215	0.0186174	0.0133446	0.0103494	0.0150051
0.00749749	0.00773945	0.00682917	0.00986453	0.0101642	0.0091784
0.00935841	0.0115608	0.0102249	0.0147289	0.0151169	0.0175088
0.011182	0.0134278	0.0131907	0.0103086	0.0146536	0.0144873
0.0101	0.009915	0.0105494	0.0112191	0.0103146	0.0091207
0.00949411	0.0115388	0.0122802	0.0134408	0.0134928	0.0128546
0.0133187	0.0101492	0.0129203	0.0144881	0.00788848	0.00920346
0.0344017	0.0339665	0.02642	0.0500585	0.0263091	0.0166548
0.022799	0.0371391	0.0314699	0.0238087	0.0301803	0.0143877
0.0187137	0.0194241	0.0203957	0.0159115	0.0248652	0.029891
0.0242582	0.0255546	0.0247512	0.0440286	0.0426255	0.0422249
0.0317915	0.0145094	0.0211662	0.0168064	0.0474742	0.0887288
0.0401906	0.0645401	0.0388355	0.0430845	0.027254	0.0269557
0.0259083	0.0336738	0.0344568	0.0323715	0.0404274	0.0353431
0.0265603	0.0297822	0.0300625	0.0268028	0.0223498	0.0247685
0.0294226	0.0315812	0.037184	0.0381836	0.0260119	0.0208587
0.0250688	0.0291961	0.0287478	0.024887	0.0242932	0.0279223
0.0216915	0.0244385	0.0231689	0.020405	0.0180425	0.0182801
0.0222866	0.0313305	0.0274631	0.0188447	0.0134663	0.0190817
0.0171845	0.0165062	0.0212533	0.0149692	0.0155438	0.0269591
0.0248973	0.0153249	0.0119437	0.0190804	0.0137452	0.016997
0.0182248	0.0184572	0.0144569	0.0172721	0.0220775	0.0104265
0.0158926	0.0230526	0.0256548	0.0166374	0.0139257	0.0137329
0.0117234	0.0167996	0.0170069	0.025417	0.0190493	0.0330867
0.0279829	0.0308935	0.0280435	0.0153549	0.0187823	0.0281904
0.0222436	0.0330256	0.0273035	0.0391456	0.0285802	0.0245458
0.0298704	0.0178677	0.0292248	0.0257402	0.0228384	0.0341895
0.0353671	0.0334077	0.0283211	0.0295829	0.0241653	0.023165
0.0216695	0.0207223	0.0223392	0.0178635	0.0145731	0.0212666
0.013318	0.0130992	0.0135709	0.012712	0.0131192	0.0161017
0.0160439	0.0123203	0.00890294	0.0087344	0.0145665	0.0206748
0.0234392	0.0443376	0.0296772	0.015075	0.0407564	0.0223077
0.0136784	0.0162196	0.0112914	0.0193509	0.0110551	0.0186224
0.0357224	0.0308087	0.0302758	0.0156386	0.0132911	0.0114698
0.0482423	0.0232951	0.0273341	0.0152409	0.0079022	0.0124953
0.0333979	0.0270544	0.0389547	0.0202013	0.028372	0.0280273
0.0137704	0.0189309	0.0148085	0.0215718	0.0249481	0.0189812
0.0222657	0.0235851	0.0244884	0.0238911	0.0195394	0.0193058
0.0173313	0.0133426	0.0139425	0.017688	0.0170928	0.0218262
0.0262291	0.0225972	0.0139759	0.0131668	0.014736	0.0151311
0.0254809	0.0180568	0.0220535	0.0160325	0.0191468	0.0281586
0.0177306	0.0265934	0.03766	0.0174072	0.0168623	0.0134288
0.030294	0.0196342	0.0182146	0.0140608	0.010382	0.018854
0.025398	0.0204715	0.0161418	0.0228243	0.0210073	0.0110521
0.0121098	0.0221539	0.0225181	0.0141236	0.028183	0.0366419
0.0368194	0.0397446	0.0199967	0.0303033	0.0164511	0.0309614
0.0482967	0.0439961	0.0147163	0.0139343	0.0144184	0.0139933
0.0128456	0.0092042	0.00994473	0.0139323	0.0153858	0.0113734
0.00939089	0.00832677	0.0150347	0.022442	0.0208664	0.0264264
0.0196907	0.0104416	0.0235574	0.0230326	0.0278817	0.0301305
0.0260007	0.0390029	0.0331581	0.0210751	0.0210954	0.0213624
0.0102446	0.0178439	0.016059	0.0190359	0.0153352	0.0140615
0.0157027	0.0159588	0.017087	0.0181349	0.0108921	0.0386892
0.0366102	0.0385737	0.0262648	0.0135413	0.00967122	0.0108723
0.0365984	0.0330477	0.019557	0.0190336	0.0147558	0.0227181
0.0182106	0.0252904	0.0229302	0.0161979	0.0132584	0.0172999
0.0287234	0.0308292	0.0167824	0.0177983	0.024532	0.0332796
0.0494489	0.0517194	0.0609398	0.0394428	0.0348266	0.0228858
0.0140969	0.0138823	0.0253427	0.0145002	0.0234894	0.0478386
0.0358991	0.040605	0.0287551	0.0361765	0.0899768	0.0205049
0.0322694	0.0303901	0.0164674	0.0314654	0.0317375	0.0253124
0.0177539	0.0260712	0.01369	0.0216063	0.0210906	0.0333493
0.0572277	0.0412553	0.0299219	0.021694	0.0215543	0.0211536
0.0375786	0.0340485	0.0248351	0.0339118	0.0394988	0.0374979
0.0191853	0.012043	0.0310064	0.0321324	0.0266809	0.0222456
0.041602	0.0425262	0.0261	0.017956	0.0182805	0.0192956
0.0287656	0.0199088	0.0170943	0.0241266	0.0221728	0.0175124
0.014183	0.00960789	0.0142477	0.0141505	0.0106405	0.0198828
0.0205678	0.0236807	0.0244605	0.0394817	0.0296153	0.0171237
0.022167	0.0227425	0.0139321	0.014061	0.0105725	0.010147
0.00996316	0.00843276	0.0126602	0.0106966	0.0117084	0.0124002
0.017444	0.0106964	0.00891182	0.0170432	0.0191957	0.015943
0.0125784	0.017718	0.0107496	0.0158921	0.0107665	0.0229921
0.0176922	0.0183359	0.0263488	0.0154515	0.0146436	0.0109591
0.0134526	0.0129569	0.0142166	0.00836775	0.00945651	0.010289
0.018643	0.0241964	0.0181393	0.0164302	0.020427	0.0178191
0.0202701	0.0190342	0.0204229	0.0166583	0.0165343	0.0168113
0.0107145	0.00875552	0.0170145	0.0301448	0.0198683	0.0197395
0.0284444	0.0147732	0.0224672	0.026378	0.0294502	0.0222862
0.016806	0.0176254	0.0279218	0.0304631	0.0372321	0.0108633
0.0283858	0.0234539	0.0288714	0.0139362	0.0218033	0.0279033
0.0155951	0.0214177	0.0120101	0.0154753	0.0204672	0.0179243
0.0123873	0.0147743	0.0142152	0.0154877	0.0212278	0.0176641
0.0185971	0.0136647	0.016601	0.0217866	0.0162691	0.0271739
0.018226	0.0299996	0.0172534	0.0150674	0.0117293	0.0138547
0.04329	0.0388871	0.0162569	0.0254655	0.0271738	0.0285304
0.030807	0.0326916	0.0226789	0.0136851	0.0177385	0.0127527
0.0101061	0.0133667	0.0201677	0.0137906	0.0123419	0.00878685
0.0115847	0.013424	0.0357897	0.0408471	0.0398197	0.0346932
0.0305889	0.024905	0.0217676	0.0125475	0.0123622	0.00982977
0.0372111	0.0473058	0.0159193	0.0161008	0.0214733	0.0108054
0.0490831	0.0502484	0.03135	0.0147417	0.0170828	0.0164005
0.0361434	0.0246779	0.0215802	0.0158066	0.0193915	0.0220113
0.0327318	0.0266471	0.0284389	0.0371825	0.0280497	0.0252215
0.0120199	0.0171316	0.0142755	0.024601	0.0193063	0.0293313
0.00976638	0.0120653	0.0151103	0.0176831	0.0184277	0.0195782
0.019035	0.0132903	0.0134307	0.00956661	0.0092263	0.014453
0.01063	0.00864616	0.0222661	0.0309874	0.0326275	0.037322
0.0133329	0.011942	0.0104499	0.0170052	0.0230682	0.0133429
0.0173603	0.0192304	0.0182437	0.0134513	0.0232758	0.0229906
0.0329815	0.0157547	0.0476081	0.0262251	0.0500287	0.0237833
0.0346812	0.0283991	0.0193776	0.032783	0.0281943	0.0490055
0.0182147	0.0307193	0.0146549	0.0190772	0.0132959	0.0192889
0.0171973	0.0230445	0.0345306	0.0209551	0.0366606	0.0441752
0.0262058	0.0213695	0.0296739	0.0278126	0.0182996	0.0319813
0.0279208	0.0246476	0.015176	0.0182962	0.0199196	0.0404009
0.0177286	0.0284962	0.021663	0.0196727	0.0844916	0.0384054
0.030094	0.0238544	0.0322701	0.0220701	0.0185227	0.0306599
0.0369086	0.0233636	0.0326048	0.0387119	0.0173792	0.0150104
0.0133013	0.0108154	0.0161523	0.0119336	0.0427056	0.0158219
0.0227395	0.0234705	0.0186039	0.0238031	0.0121508	0.0205372
0.0207927	0.0205503	0.0183621	0.0153096	0.0214922	0.0124192
0.014807	0.0150962	0.0251514	0.0193218	0.0175253	0.0408948
0.0348183	0.0263368	0.0239053	0.0149783	0.0289933	0.0120092
0.0159672	0.0193454	0.0144848	0.0465999	0.0180974	0.0135538
0.0127148	0.0104411	0.00972804	0.00756503	0.00999641	0.016116
0.0116286	0.0181321	0.0171603	0.0152495	0.0205696	0.021547
0.0224405	0.0089425	0.0124308	0.00946064	0.0112634	0.0241424
0.0291347	0.020288	0.0402005	0.012681	0.0173733	0.019038
0.0184387	0.0178433	0.0182378	0.0242424	0.0211885	0.0214947
0.0281745	0.0154102	0.0140206	0.0205734	0.0201543	0.0164253
0.0241986	0.0156528	0.0350488	0.0169655	0.00876387	0.0112336
0.00967712	0.0163423	0.0151945	0.0166195	0.0127681	0.0137834
0.0132111	0.0218241	0.0334902	0.0121038	0.0106849	0.0163052
0.0197854	0.0135356	0.0251065	0.0185351	0.013183	0.0181974
0.00618078	0.00859295	0.0121436	0.0103785	0.017235	0.0124283
0.0329751	0.0156894	0.0174681	0.0204489	0.0213466	0.0226249
0.0174382	0.0104332	0.0118277	0.0112167	0.00938512	0.00698203
0.0202074	0.0178944	0.0146417	0.0150347	0.0104773	0.00982365
0.0131265	0.0113054	0.013302	0.0126608	0.0149421	0.0109165
0.0139402	0.0170856	0.0155464	0.0153592	0.0238432	0.0173454
0.0276344	0.0261288	0.0216222	0.0116764	0.0149636	0.0148321
0.0157049	0.0276006	0.0304968	0.0184574	0.0183358	0.0139894
0.0158923	0.0145818	0.0151943	0.0136867	0.0172648	0.0100726
0.0127796	0.0140355	0.0139749	0.0141578	0.0173298	0.0171186
0.0156454	0.0126135	0.0126576	0.0089673	0.00847287	0.0124243
0.00708185	0.0106894	0.00784047	0.00943487	0.0140208	0.0127058
0.00940374	0.0122377	0.0119469	0.016653	0.00800113	0.00783611
0.00873769	0.0105591	0.010157	0.0116465	0.00988684	0.0147551
0.00572821	0.012617	0.0117739	0.0065803	0.00757275	0.00756311
0.00959994	0.0118356	0.0118356	0.0100494	0.00986819	0.0102092
0.0136508	0.0155736	0.00964071	0.00892408	0.00700284	0.0078386
0.00685367	0.0090075	0.0090075	0.018757	0.0181261	0.0180112
0.0110173	0.00820404	0.0152397	0.00570407	0.00975361	0.0119423
0.01588	0.0177301	0.0166083	0.0215651	0.0145426	0.0139643
0.0117729	0.00890439	0.0150396	0.0137479	0.0134254	0.0100436
0.0148209	0.0114536	0.00812912	0.00890107	0.0168123	0.0151531
0.00907056	0.0178569	0.0173528	0.0218231	0.016567	0.0160404
0.0125165	0.0120084	0.0244387	0.0117837	0.0148311	0.0170434
0.0123713	0.0128036	0.0186758	0.0186371	0.0197796	0.0207988
0.0144896	0.0159533	0.0181991	0.0278233	0.017446	0.0114658
0.0192784	0.015908	0.0152447	0.0180443	0.0137123	0.0129315
0.0169092	0.0139554	0.0128108	0.0244738	0.0146291	0.0192126
0.0181874	0.0145864	0.0192595	0.0136069	0.0101718	0.00893665
0.0127581	0.0118914	0.00844806	0.0107435	0.00732111	0.00982353
0.0128229	0.0156058	0.0191732	0.02748	0.0162439	0.0160004
0.027957	0.0249308	0.0191405	0.0210656	0.0175098	0.0129532
0.0180875	0.0193475	0.0163775	0.0371612	0.0155172	0.0159688
0.0274404	0.00914904	0.00962711	0.0117702	0.0140406	0.00942691
0.0242522	0.0228135	0.0204913	0.0387615	0.0257144	0.0210636
0.0141583	0.0150194	0.0138771	0.0196318	0.0154002	0.0185376
0.0260968	0.025569	0.0343893	0.0157936	0.0180652	0.0188175
0.0353542	0.0322753	0.0329941	0.0685263	0.0500939	0.0458327
0.0276238	0.0279322	0.0298974	0.0146092	0.0141786	0.0274509
0.024164	0.0190932	0.0140917	0.0226564	0.0180413	0.0187951
0.0159741	0.0141367	0.0124085	0.010107	0.0255627	0.014546
0.0194226	0.0194846	0.0144413	0.0157532	0.0152008	0.0124239
0.0111337	0.01238	0.0112538	0.0112538	0.0158463	0.0206393
0.03283	0.0259358	0.0232534	0.0283364	0.0218382	0.0261606
0.0156653	0.029708	0.0241403	0.0253676	0.0170836	0.016925
0.019383	0.0317612	0.0269236	0.0278045	0.0172401	0.0156088
0.0154063	0.0307708	0.03304	0.0299162	0.0135147	0.0190727
0.0260646	0.0127502	0.0156009	0.0142038	0.0114573	0.012023
0.0212803	0.00949354	0.015711	0.0132698	0.00918989	0.00920624
0.0094291	0.0293446	0.0272451	0.0278619	0.0286292	0.0190628
0.026078	0.0135763	0.0114139	0.0144578	0.0234203	0.0238954
0.0235459	0.0293398	0.0169756	0.0185726	0.0288921	0.0241985
0.0227871	0.0210526	0.0268678	0.034779	0.0294124	0.0171251
0.0167375	0.0207824	0.011961	0.0131466	0.0134127	0.0436929
0.0151272	0.0455713	0.0286203	0.0288238	0.0167109	0.0256454
0.0153492	0.0123802	0.0163859	0.026747	0.0195198	0.064775
0.0304485	0.0139043	0.0125351	0.0165466	0.0313824	0.0174373
0.0170567	0.0168675	0.0139755	0.0115307	0.0114092	0.0109881
0.00661156	0.00600481	0.0113055	0.0104721	0.0309046	0.0220926
0.0211467	0.0287489	0.00816978	0.0135986	0.012025	0.00786753
0.00944295	0.00961606	0.015661	0.0252373	0.0401465	0.0317021
0.011634	0.0194011	0.0270868	0.0267834	0.0302333	0.031089
0.0203161	0.0125416	0.0138665	0.0265633	0.0250169	0.0392429
0.0410455	0.0208346	0.022604	0.0223704	0.0145181	0.0151882
0.0185545	0.0293932	0.01724	0.0209231	0.0393108	0.0220915
0.0244699	0.0375062	0.0238333	0.014266	0.0107941	0.00822226
0.0134642	0.0174052	0.0148552	0.022404	0.0148228	0.0145328
0.0183253	0.0172998	0.0219172	0.0262839	0.0318571	0.0337394
0.03842	0.0137311	0.0141304	0.00929456	0.021644	0.0429183
0.0197086	0.0231033	0.0164716	0.0356523	0.0272511	0.0188099
0.0254719	0.0215676	0.0249104	0.025278	0.0168909	0.0152169
0.0224229	0.0227309	0.0321471	0.0281863	0.0180971	0.0846747
0.0232174	0.0241488	0.0181007	0.0279672	0.0326978	0.0255223
0.0219096	0.0171628	0.0221797	0.0229821	0.0371306	0.0419247
0.0321841	0.0627457	0.030975	0.0310994	0.0454171	0.0911734
0.016697	0.0194562	0.0148475	0.0155742	0.0224073	0.0256436
0.0158356	0.0400267	0.0296149	0.0259627	0.0197291	0.0301211
0.0228681	0.0233021	0.0236643	0.0106488	0.0144762	0.0240347
0.0293166	0.020726	0.0266645	0.0194171	0.0116323	0.0146926
0.0142053	0.0179282	0.0187777	0.0186738	0.0490123	0.0314432
0.0229297	0.0144546	0.0210482	0.0186898	0.0214725	0.0154526
0.0275534	0.0154871	0.0174974	0.0174251	0.0162484	0.0245572
0.020974	0.0173928	0.0194969	0.0255919	0.0193554	0.0248229
0.0156991	0.0250348	0.0335247	0.0227513	0.0167739	0.0391934
0.0262595	0.0242832	0.0286485	0.0207844	0.0186816	0.0145204
0.0304352	0.0439629	0.0454727	0.0677506	0.0353126	0.0531014
0.0392734	0.0190358	0.0208878	0.0166971	0.0207502	0.0172628
0.0203621	0.0261971	0.0471135	0.0342426	0.036401	0.0275032
0.0258297	0.0223894	0.0273729	0.025026	0.0291307	0.0207795
0.025456	0.0239003	0.0195593	0.0141756	0.0134288	0.0150166
0.0135437	0.0165455	0.0389294	0.03969	0.0596149	0.0214093
0.0233245	0.0135891	0.0172155	0.019093	0.0227626	0.0411573
0.025501	0.0234481	0.0144282	0.0139648	0.0104026	0.020401
0.0488222	0.0151249	0.0334857	0.0357939	0.0333571	0.0411552
0.0350713	0.0351834	0.0253533	0.0158953	0.0176571	0.0230205
0.0249942	0.0172984	0.0180547	0.0183387	0.0205295	0.0286963
0.0432818	0.0386517	0.0424347	0.0446928	0.0316868	0.0294284
0.0377941	0.0350976	0.0307899	0.0316222	0.0121269	0.00976961
0.012074	0.0179095	0.0194745	0.0135711	0.0124683	0.0312457
0.0194941	0.0285485	0.0147142	0.0260197	0.0196656	0.0155393
0.0183387	0.0467011	0.028554	0.0229125	0.0242677	0.0174496
0.0181909	0.0226554	0.0174527	0.00900348	0.0256913	0.0260892
0.0232935	0.0243637	0.0182132	0.0166015	0.0147077	0.0177574
0.0279334	0.0323058	0.0135127	0.0190575	0.0142078	0.0247048
0.0188907	0.0176996	0.013323	0.0434836	0.0145806	0.0245808
0.0751045	0.0291668	0.0229951	0.0194105	0.0190965	0.0167954
0.0275506	0.0287837	0.0276946	0.0220285	0.0180519	0.0196556
0.0276958	0.0191061	0.0199258	0.0128942	0.0205088	0.0197663
0.034694	0.0271661	0.0221588	0.0217269	0.0318908	0.0226314
0.0223719	0.0143167	0.0169619	0.0175593	0.0153972	0.0243573
0.0152944	0.0182813	0.00984777	0.0205823	0.0313856	0.0287089
0.028165	0.016373	0.0417072	0.024572	0.0273817	0.0224929
0.0282152	0.0425157	0.0254064	0.0288201	0.0196242	0.0302939
0.048615	0.0177511	0.0111039	0.0129346	0.0336443	0.0247926
0.0200703	0.0247062	0.0256839	0.00939654	0.0121049	0.0241565
0.0301437	0.0172136	0.0120483	0.0220382	0.019012	0.0238703
0.0299978	0.0174453	0.0356196	0.0179166	0.0149332	0.0276675
0.0229916	0.0272825	0.0210215	0.018226	0.0283712	0.0260935
0.018864	0.0163738	0.0133448	0.0238551	0.03147	0.0242992
0.0380168	0.0300441	0.0566382	0.0373074	0.0268786	0.0180128
0.047677	0.0350556	0.0375326	0.0221854	0.0275844	0.0511366
0.0548445	0.0319814	0.0306098	0.0459627	0.0422932	0.0353339
0.0295148	0.0271235	0.0347509	0.0358595	0.0347481	0.0257189
0.0209846	0.0193039	0.0165747	0.0289223	0.0269584	0.0156788
0.0157869	0.0134633	0.0201918	0.0151859	0.0137361	0.00679243
0.0116154	0.0142391	0.018779	0.0162163	0.017451	0.0169942
0.0102723	0.0100419	0.0123795	0.0184663	0.0171986	0.0123393
0.0182206	0.0193965	0.0172254	0.0278177	0.0162826	0.0249576
0.01326	0.0190529	0.0143438	0.0105445	0.0118457	0.01636
0.0146829	0.0157394	0.0166587	0.0148681	0.0100951	0.0365464
0.0168575	0.0168241	0.0149043	0.0183315	0.0217843	0.0162012
0.019001	0.0191983	0.0186814	0.0213046	0.0227612	0.015593
0.0114278	0.0136447	0.014826	0.0105703	0.0124633	0.0400512
0.0400091	0.0366445	0.0451197	0.0438433	0.0346773	0.0441654
0.0437332	0.0461351	0.0306238	0.0293059	0.0182113	0.0390989
0.0211724	0.0553515	0.0405771	0.0671766	0.0485041	0.0591615
0.0344806	0.0267277	0.0421885	0.0398485	0.0393703	0.0517098
0.0390948	0.0257238	0.0337421	0.0259524	0.0290209	0.0255315
0.0443946	0.030537	0.0322287	0.0410894	0.032126	0.0295534
0.0209818	0.0471281	0.0415592	0.0244798	0.0489186	0.0480157
0.035721	0.0231494	0.0514866	0.043373	0.0237106	0.0357384
0.0352045	0.0165911	0.0261249	0.0271539	0.0186639	0.0117193
0.012544	0.0145008	0.0181245	0.0276357	0.0342669	0.0153562
0.0147945	0.0138856	0.0197293	0.0253528	0.023229	0.0192879
0.0174093	0.0229016	0.0175528	0.0186866	0.0107855	0.0173662
0.0103975	0.024936	0.012348	0.0102165	0.0147442	0.0183814
0.0122387	0.0171782	0.0219339	0.0248135	0.0238206	0.0163937
0.0172769	0.0210681	0.0118594	0.0147721	0.014179	0.0180892
0.0180648	0.0192134	0.0229319	0.0176342	0.0158919	0.0103988
0.0174655	0.0118292	0.0276742	0.023672	0.0229214	0.0308894
0.0194327	0.0154722	0.0187631	0.0219677	0.016041	0.0150566
0.0387641	0.0320313	0.0310906	0.0244757	0.0230107	0.0196987
0.0223134	0.0248717	0.0293232	0.0255905	0.0286255	0.0298525
0.0579382	0.0500712	0.0870196	0.111258	0.0891751	0.017656
0.0217463	0.0358803	0.0232818	0.0586886	0.0702197	0.0398985
0.0290095	0.0223257	0.0265622	0.0177189	0.0216433	0.0533438
0.0375939	0.0487624	0.0282205	0.0240837	0.0210141	0.0202934
0.0170765	0.0145812	0.0163456	0.0205365	0.0245664	0.051701
0.0347636	0.0368704	0.0140699	0.0229092	0.0152876	0.0133252
0.0174444	0.0131605	0.0222583	0.0474473	0.0334049	0.0493242
0.0340461	0.0412459	0.0571208	0.0306304	0.0358921	0.0300564
0.0289925	0.00904182	0.0147857	0.0134004	0.0148659	0.0154543
0.0165502	0.022989	0.016001	0.0156785	0.0251978	0.0237086
0.0299331	0.013222	0.0237223	0.0219288	0.0172476	0.0155411
0.013135	0.0235928	0.0394506	0.0515992	0.0150864	0.0151399
0.0283611	0.032157	0.0395988	0.0335433	0.0180355	0.0161804
0.0364258	0.0252991	0.0208387	0.0158951	0.0171135	0.0289609
0.0177188	0.0116677	0.0145778	0.0560121	0.0559636	0.044152
0.0465392	0.189061	0.127626	0.0830139	0.138514	0.112726
0.108744	0.0410412	0.0209168	0.0258164	0.0274604	0.0277323
0.0214985	0.0469311	0.0161149	0.0223537	0.0445915	0.0265317
0.0196994	0.0725446	0.0544891	0.0262201	0.0660698	0.036677
0.0540139	0.0496566	0.0400922	0.0538957	0.0191475	0.0155637
0.0266017	0.0164753	0.0158523	0.0152156	0.0354515	0.0342256
0.0240555	0.030482	0.0457663	0.0522662	0.0487299	0.0459795
0.0229194	0.0236299	0.0194828	0.0149643	0.0113099	0.0165319
0.0123016	0.0386989	0.0261843	0.024956	0.0363703	0.0301228
0.0401414	0.0396939	0.0504488	0.0168229	0.0244736	0.0104132
0.0139818	0.0179839	0.0106442	0.0258861	0.0179904	0.0199115
0.0240757	0.0206074	0.0272933	0.0209796	0.0221152	0.0230484
0.0527432	0.0157497	0.0250485	0.0179519	0.0192267	0.0284367
0.0373343	0.0288176	0.0138271	0.0164256	0.026849	0.0199552
0.0293866	0.0149902	0.0140258	0.0275763	0.0221877	0.0262767
0.0259102	0.0207189	0.0169025	0.0269257	0.025057	0.0239553
0.0238244	0.0363324	0.0425172	0.0238999	0.0328976	0.0263863
0.0156574	0.0315683	0.0343607	0.0299041	0.0231898	0.0330711
0.0448397	0.0415714	0.0219024	0.0433439	0.022839	0.0293451
0.0363905	0.0158655	0.0247648	0.0261825	0.0184158	0.0122462
0.0318501	0.0153457	0.0243888	0.0180844	0.0204024	0.0160003
0.026032	0.0260282	0.0215569	0.0330519	0.042851	0.0626664
0.0920903	0.0224454	0.018351	0.0233709	0.0180574	0.0176717
0.0326148	0.0325634	0.0261138	0.0435178	0.0410652	0.0186142
0.0207415	0.0271367	0.026141	0.0222794	0.0358802	0.0228124
0.0269428	0.0219583	0.0207947	0.0324622	0.0136913	0.0160068
0.0145569	0.0405312	0.0428574	0.0225217	0.0183489	0.0150239
0.0166486	0.0177402	0.0189458	0.0411338	0.0298309	0.0181551
0.0335643	0.0157939	0.0180211	0.0379488	0.0487198	0.0400769
0.0180664	0.0149805	0.0251431	0.0245271	0.0282286	0.0302979
0.0316804	0.0238672	0.0195395	0.0575056	0.0306957	0.0305041
0.0125872	0.0199842	0.0221871	0.0185081	0.0282222	0.0134477
0.0292294	0.0469952	0.0442568	0.0290779	0.0386742	0.0169184
0.0193642	0.0152162	0.0143114	0.0127684	0.0214334	0.0355514
0.0220236	0.0306077	0.0469607	0.0376088	0.0409012	0.0403737
0.0520699	0.0203498	0.017171	0.0147712	0.0164035	0.0285196
0.00876611	0.00846822	0.00960734	0.0326619	0.0271471	0.0225116
0.0355266	0.0273835	0.0348	0.0238956	0.0429409	0.0685812
0.0355669	0.051143	0.0364401	0.0155524	0.00947755	0.0150424
0.027168	0.0642975	0.020445	0.0127796	0.0150204	0.0201794
0.0221121	0.021439	0.0236607	0.0244313	0.0236545	0.0310074
0.016504	0.0270598	0.0244461	0.0163161	0.0133686	0.015342
0.0218644	0.0205723	0.0134025	0.030555	0.0260141	0.0422429
0.0384797	0.0434848	0.0222628	0.0229715	0.023649	0.0222574
0.0350022	0.0397472	0.0259607	0.0338216	0.0392258	0.0284572
0.0292463	0.0273812	0.0280532	0.0176108	0.017409	0.0149541
0.0192492	0.0198107	0.0313387	0.0318652	0.0310838	0.0310907
[truncated: 1,719 more rows]
